# Supplementary material for: A survey of biomedical journals to detect editorial bias and nepotistic behavior
Source: PLoS Biol. 2021 Nov 23;19(11):e3001133. doi: 10.1371/journal.pbio.3001133 (PMC8610247; doi:10.1371/journal.pbio.3001133)
Supplement: S1 Table — Main characteristics of all journals in the US NLM catalog having at least one Broad Subject term and having published at least 50 signed articles between 2015 and 2019. NLM, National Library of Medicine. (XLSX) [file pbio.3001133.s009.xlsx]

## Sheet: Feuil1
		All articles					Journal Article
	Year	2015	2016	2017	2018	2019	2015	2016	2017	2018	2019
Number of journals with ≥ 50 signed articles		4149 (16%)	4143 (16%)	4100 (16%)	4065 (16%)	4131 (16%)	3759 (15%)	3792 (16%)	3790 (16%)	3801 (16%)	3864 (16%)
Number of articles	Median [IQR]	130 [82 – 231]	131 [83 – 230]	132 [85 – 235]	136 [85 – 242]	142 [87 – 251]	118 [77 – 201]	116 [77 – 199]	117 [77 – 201]	120 [77 – 206]	124 [79 – 214]
	Range	50 – 29762	50 – 23021	50 – 25330	50 – 18832	50 – 20423	50 – 28046	50 – 22055	50 – 24788	50 – 17877	50 – 19864
Number of articles with an author	Median [IQR]	128 [82 – 228]	129 [82 – 227]	130 [83 – 233]	134 [84 – 240]	140 [86 – 249]	118 [77 – 201]	116 [77 – 199]	117 [77 – 201]	120 [77 – 206]	124 [79 – 214]
	Range	50 – 28937	50 – 22827	50 – 25327	50 – 18635	50 – 20423	50 – 28046	50 – 22055	50 – 24785	50 – 17877	50 – 19864
PPMP (%)	Median [IQR]	3.75 [2.37 – 5.80]	3.67 [2.41 – 5.77]	3.66 [2.37 – 5.71]	3.63 [2.33 – 5.56]	3.57 [2.27 – 5.47]	3.41 [2.26 – 5.19]	3.41 [2.31 – 5.00]	3.42 [2.26 – 5.08]	3.39 [2.25 – 5.13]	3.33 [2.22 – 5.04]
	Range	0.176 – 39.2	0.140 – 46.3	0.148 – 50.4	0.118 – 52.1	0.0815 – 44.4	0.178 – 32.4	0.136 – 43.1	0.152 – 31.9	0.117 – 48.7	0.0785 – 44.4
PPMP 95th percentile (%)		11.4	10.8	10.4	10.1	10.4	9.26	9.32	9.09	9.09	9.08
Number of articles by MPA	Median [IQR]	5.00 [4.00 – 8.00]	5.00 [3.00 – 8.00]	5.00 [3.00 – 8.00]	5.00 [4.00 – 8.00]	5.00 [4.00 – 8.00]	4.00 [3.00 – 6.00]	4.00 [3.00 – 6.00]	4.00 [3.00 – 6.00]	4.00 [3.00 – 6.00]	4.00 [3.00 – 6.00]
	Range	1.00 – 195	1.00 – 172	1.00 – 194	1.00 – 161	1.00 – 226	1.00 – 73.0	1.00 – 64.0	1.00 – 74.0	1.00 – 91.0	1.00 – 81.0
Tied as MPA		1635 (39%)	1623 (39%)	1631 (40%)	1655 (41%)	1616 (39%)	1764 (47%)	1751 (46%)	1833 (48%)	1798 (47%)	1788 (46%)
Gini index	Median [IQR]	0.0866 [0.0550 – 0.132]	0.0861 [0.0540 – 0.128]	0.0851 [0.0537 – 0.127]	0.0850 [0.0546 – 0.127]	0.0849 [0.0548 – 0.129]	0.0711 [0.0441 – 0.109]	0.0693 [0.0425 – 0.107]	0.0675 [0.0420 – 0.105]	0.0687 [0.0430 – 0.106]	0.0695 [0.0426 – 0.106]
	Range	0.00 – 0.670	0.00 – 0.676	0.00 – 0.658	0.00 – 0.756	0.00 – 0.631	0.00 – 0.543	0.00 – 0.514	0.00 – 0.608	0.00 – 0.753	0.00 – 0.604
Gini index 95th percentile		0.222	0.224	0.215	0.212	0.216	0.179	0.185	0.183	0.18	0.187
Median of publication lag ratio (MPA / no MPA)	Median [IQR]	0.842 [0.551 – 1.12]	0.839 [0.569 – 1.12]	0.845 [0.561 – 1.10]	0.834 [0.550 – 1.13]	0.862 [0.585 – 1.14]	0.876 [0.645 – 1.13]	0.886 [0.656 – 1.13]	0.885 [0.655 – 1.13]	0.886 [0.650 – 1.13]	0.902 [0.670 – 1.15]
	Range	0.00 – 35.0	0.00 – 79.0	0.00 – 28.5	0.00 – 24.8	0.00 – 92.5	0.00 – 5.00	0.00 – 79.0	0.00 – 4.83	0.00 – 16.7	0.00 – 6.33
	Not calculable	2420 (58%)	2295 (55%)	2204 (54%)	2178 (54%)	2243 (54%)	2016 (54%)	1916 (51%)	1867 (49%)	1883 (50%)	1967 (51%)
