# Supplementary material for: A survey of biomedical journals to detect editorial bias and nepotistic behavior
Source: PLoS Biol. 2021 Nov 23;19(11):e3001133. doi: 10.1371/journal.pbio.3001133 (PMC8610247; doi:10.1371/journal.pbio.3001133)
Supplement: S2 Table — (XLSX) [file pbio.3001133.s010.xlsx]

## Sheet: Dico
Variable name	Description
Title	Title of the journal
NLMID	Accession number for the journal cataloging record in the NLM bibliographic database
Country of publication
Language	Possibly multiple, with separator ";"
Publication First Year	Unkown digit presented as "u" (example : sometime in the 90ies : "199u")
Publication End Year	9999 if publication still publicating
Publication Type	"All articles" or "Research articles"
Article number	Number of articles extracted
Article number with at least one author
Article number one MPA	Maximum number of articles authored by one single author
PPMP	Percentage of papers of the most prolific author
Outlier (PPMP)	True if the PPMP is superior to 95th percentile value
Number of authors above the 95th percentile of PPMP
PPMP 2015	NA if no article for one year (or journal not included in sensitivity analysis)
PPMP 2016	NA if no article for one year (or journal not included in sensitivity analysis)
PPMP 2017	NA if no article for one year (or journal not included in sensitivity analysis)
PPMP 2018	NA if no article for one year (or journal not included in sensitivity analysis)
PPMP 2019	NA if no article for one year (or journal not included in sensitivity analysis)
Gini index	Value of the Gini index
Outlier (Gini index)	True if the Gini index is superior to 95th percentile value
Gini index 2015	NaN if only one author for all articles of a year ; NA if no article for one year (or journal not included in sensitivity analysis)
Gini index 2016	NaN if only one author for all articles of a year ; NA if no article for one year (or journal not included in sensitivity analysis)
Gini index 2017	NaN if only one author for all articles of a year ; NA if no article for one year (or journal not included in sensitivity analysis)
Gini index 2018	NaN if only one author for all articles of a year ; NA if no article for one year (or journal not included in sensitivity analysis)
Gini index 2019	NaN if only one author for all articles of a year ; NA if no article for one year (or journal not included in sensitivity analysis)
Ex aequo number	Number of authors ex aequo as MPA
Article number any MPA	Number of article with at least one most prolific author
Submission lag (median)	Median of the submission lag for articles with or without MPA (in days)
Submission lag (article number)	Number of articles with or without MPA used to calculated the submission lag
Submission lag MPA (median)	Median of the submission lag for articles with MPA (in days)
Submission lag MPA (article number)	Number of articles with MPA used to calculated the submission lag
Submission lag not MPA (median)	Median of the submission lag for articles without MPA (in days)
Submission lag not MPA (article number)	Number of articles without MPA used to calculated the submission lag

## Sheet: S2 Table
Title	NLMID	Country of publication	Language	Publication First Year	Publication End Year	Publication Type	Article number	Article number with at least one author	Article number one MPA	PPMP	Outlier (PPMP)	Number of authors above the 95th percentile of PPMP	PPMP 2015	PPMP 2016	PPMP 2017	PPMP 2018	PPMP 2019	Gini index	Outlier (Gini index)	Gini index 2015	Gini index 2016	Gini index 2017	Gini index 2018	Gini index 2019	Ex aequo number	Article number any MPA	Submission lag (median)	Submission lag (article number)	Submission lag MPA (median)	Submission lag MPA (article number)	Submission lag not MPA (median)	Submission lag not MPA (article number)
20 Century Br Hist	9015384	England	eng	1990	9999	All articles	88	85	2	0.0235294	FALSE	0	0.1	1	0.0454545	0.037037	0.04	0.0299609	FALSE	9.25186e-17		1.00742e-16	1.07672e-16	7.18671e-17	3	6		0		0		0
20 Century Br Hist	9015384	England	eng	1990	9999	Research articles	72	72	2	0.0277778	FALSE	0	0.125	1	0.0588235	0.0416667	0.0454545	0.0235156	FALSE	0		0	0	8.65974e-17	2	4		0		0		0
A A Pract	101714112	United States	eng	2013	9999	All articles	1014	1010	7	0.00693069	FALSE	0	0.025	0.0163043	0.0143541	0.0140845	0.0140845	0.115779	FALSE	0.0341111	0.0440955	0.0457413	0.0309756	0.0589388	3	21		0		0		0
A A Pract	101714112	United States	eng	2013	9999	Research articles	909	909	7	0.00770077	FALSE	0	0.0265487	0.0185185	0.015625	0.0160428	0.0117647	0.103008	FALSE	0.0306454	0.0409502	0.035976	0.0271279	0.0379195	1	7		0		0		0
AACN Adv Crit Care	101269322	United States	eng	2006	9999	All articles	278	277	19	0.0685921	FALSE	0	0.06	0.0655738	0.0877193	0.0714286	0.0754717	0.210129	FALSE	0.140476	0.151003	0.135281	0.0762483	0.128274	1	19		0		0		0
AACN Adv Crit Care	101269322	United States	eng	2006	9999	Research articles	124	124	3	0.0241935	FALSE	0	0.04	0.0769231	0.125	0.0689655	0.1	0.0382075	FALSE	2.13371e-17	0.0318676	0.0502283	0.0136986	0.0415861	2	5		0		0		0
AANA J	0431420	United States	eng	1974	9999	All articles	310	298	9	0.0302013	FALSE	0	0.0350877	0.0909091	0.0517241	0.0483871	0.0454545	0.150378	FALSE	0.0580177	0.0530201	0.0430799	0.071711	0.0534707	1	9		0		0		0
AANA J	0431420	United States	eng	1974	9999	Research articles	251	251	8	0.0318725	FALSE	0	0.05	0.0909091	0.0517241	0.06	0.0508475	0.139661	FALSE	0.0408596	0.0439815	0.0430799	0.0760225	0.0516981	2	10		0		0		0
AAPS J	101223209	United States	eng	2004	9999	All articles	711	711	14	0.0196906	FALSE	0	0.0333333	0.04	0.02	0.0515464	0.0438596	0.220174	FALSE	0.106842	0.0956153	0.0876676	0.10048	0.0925737	1	14	78	684	91	13	78	671
AAPS J	101223209	United States	eng	2004	9999	Research articles	637	637	13	0.0204082	FALSE	0	0.0300752	0.0508475	0.0209424	0.047619	0.045045	0.189032	FALSE	0.0630262	0.08	0.0671807	0.0785376	0.081659	2	26	79	637	81.5	26	79	611
AAPS PharmSciTech	100960111	United States	eng	2000	9999	All articles	1358	1358	21	0.0154639	FALSE	0	0.0193548	0.033557	0.015625	0.0260417	0.0142857	0.197489	FALSE	0.0591965	0.0881025	0.0792714	0.112391	0.100291	1	21	84	1341	83	21	84	1320
AAPS PharmSciTech	100960111	United States	eng	2000	9999	Research articles	1321	1321	19	0.014383	FALSE	0	0.02	0.0344828	0.0159236	0.0243243	0.0146199	0.191156	FALSE	0.049039	0.0858605	0.0770822	0.100094	0.0921184	1	19	84	1321	83	19	84	1302
Abdom Imaging	9303672	United States	eng	1993	2015	All articles	365	365	22	0.060274	FALSE	0	0.060274					0.182381	FALSE	0.182381					1	22		0		0		0
Abdom Imaging	9303672	United States	eng	1993	2015	Research articles	318	318	8	0.0251572	FALSE	0	0.0251572					0.162038	FALSE	0.162038					3	16		0		0		0
Abdom Radiol (NY)	101674571	United States	eng	2016	9999	All articles	1629	1619	60	0.0370599	FALSE	0		0.04	0.0437158	0.0299539	0.0404624	0.310296	FALSE		0.132464	0.179205	0.211258	0.197395	1	60	56	1		0	56	1
Abdom Radiol (NY)	101674571	United States	eng	2016	9999	Research articles	1288	1288	21	0.0163043	FALSE	0		0.025	0.0306122	0.0295858	0.0288462	0.275414	FALSE		0.0981827	0.146303	0.158539	0.170036	1	21	56	1		0	56	1
Acad Emerg Med	9418450	United States	eng	1994	9999	All articles	1025	1005	32	0.0318408	FALSE	0	0.0495495	0.0511628	0.0273224	0.0380435	0.0547264	0.274276	FALSE	0.139542	0.149253	0.098925	0.145232	0.146011	1	32	81	772	1	30	82	742
Acad Emerg Med	9418450	United States	eng	1994	9999	Research articles	706	706	20	0.0283286	FALSE	0	0.0414201	0.0617284	0.0291971	0.0378788	0.0283019	0.241202	FALSE	0.115095	0.131228	0.0650398	0.125657	0.055011	1	20	84	697	93.5	20	84	677
Acad Med	8904605	United States	eng	1989	9999	All articles	2468	2461	68	0.027631	FALSE	0	0.0313253	0.0263736	0.0263158	0.0304762	0.0243446	0.274481	FALSE	0.115018	0.128194	0.118612	0.158974	0.154989	1	68		0		0		0
Acad Med	8904605	United States	eng	1989	9999	Research articles	1308	1307	27	0.020658	FALSE	0	0.0202429	0.0247934	0.0246914	0.0289855	0.0401338	0.242055	FALSE	0.08757	0.0875824	0.0764432	0.133137	0.131617	1	27		0		0		0
Acad Pediatr	101499145	United States	eng	2009	9999	All articles	747	745	19	0.0255034	FALSE	0	0.036036	0.0428571	0.0416667	0.047619	0.0253165	0.261414	FALSE	0.0856224	0.131335	0.130551	0.123991	0.0928513	1	19	131	745	116	19	132	726
Acad Pediatr	101499145	United States	eng	2009	9999	Research articles	597	597	15	0.0251256	FALSE	0	0.0449438	0.0560748	0.0472441	0.05	0.0298507	0.245127	FALSE	0.0820289	0.133226	0.122399	0.111528	0.0785079	1	15	148	597	130	15	149	582
Acad Psychiatry	8917200	United States	eng	1989	9999	All articles	895	895	53	0.0592179	FALSE	0	0.0779221	0.0604651	0.0673575	0.0543478	0.0604027	0.257816	FALSE	0.136394	0.152821	0.172883	0.14824	0.152543	1	53	120	885	7	53	124.5	832
Acad Psychiatry	8917200	United States	eng	1989	9999	Research articles	351	351	10	0.02849	FALSE	0	0.0344828	0.0333333	0.0625	0.0350877	0.0377358	0.115934	FALSE	0.049386	0.0277352	0.0439366	0.0327169	0.0441841	1	10	157	351	130.5	10	159	341
Acad Radiol	9440159	United States	eng	1994	9999	All articles	1282	1282	56	0.0436817	FALSE	0	0.0541667	0.0506329	0.0468085	0.0466102	0.0329341	0.23193	FALSE	0.0943014	0.121243	0.114039	0.099368	0.115861	1	56	61	1271	3	56	64	1215
Acad Radiol	9440159	United States	eng	1994	9999	Research articles	1040	1040	31	0.0298077	FALSE	0	0.0255102	0.0546448	0.0454545	0.019802	0.0153257	0.21301	FALSE	0.0774247	0.0960955	0.10351	0.0824029	0.0980233	1	31	74	1035	41	31	76	1004
Acc Chem Res	0157313	United States	eng	1968	9999	All articles	1606	1605	7	0.00436137	FALSE	0	0.009375	0.00682594	0.00911854	0.00606061	0.00900901	0.0703825	FALSE	0.0353687	0.00634206	0.022612	0.0172624	0.0207961	1	7		0		0		0
Acc Chem Res	0157313	United States	eng	1968	9999	Research articles	1562	1562	7	0.00448143	FALSE	0	0.00645161	0.00701754	0.00934579	0.00621118	0.00925926	0.0589838	FALSE	0.0183925	0.00537609	0.01306	0.00656611	0.0144987	1	7		0		0		0
Accid Anal Prev	1254476	England	eng	1969	9999	All articles	1693	1693	43	0.0253987	FALSE	0	0.0325733	0.0233236	0.0205279	0.030303	0.0241935	0.285401	FALSE	0.127461	0.134751	0.135178	0.119401	0.133771	1	43	174	1675	180	43	174	1632
Accid Anal Prev	1254476	England	eng	1969	9999	Research articles	1672	1672	43	0.0257177	FALSE	0	0.0327869	0.0207715	0.0207715	0.030581	0.0245902	0.283226	FALSE	0.125738	0.130556	0.132946	0.120139	0.131428	1	43	174	1671	180	43	174	1628
Account Res	9100813	United States	eng	1989	9999	All articles	153	153	12	0.0784314	FALSE	0	0.133333	0.0740741	0.151515	0.0645161	0.09375	0.218739	FALSE	0.154229	0.0136986	0.29444	0.0468799	0.0667391	1	12		0		0		0
Account Res	9100813	United States	eng	1989	9999	Research articles	127	127	10	0.0787402	FALSE	0	0.0869565	0.105263	0.178571	0.0740741	0.1	0.186157	FALSE	0.121581	0.0169492	0.281304	0.0378936	0.0686899	1	10		0		0		0
ACS Appl Mater Interfaces	101504991	United States	eng	2009	9999	All articles	22535	22531	103	0.00457148	FALSE	0	0.00415677	0.00489117	0.00469867	0.00547223	0.00533842	0.377707	TRUE	0.166993	0.186905	0.200284	0.202786	0.211377	1	103		0		0		0
ACS Appl Mater Interfaces	101504991	United States	eng	2009	9999	Research articles	22213	22213	102	0.00459191	FALSE	0	0.00428922	0.00496771	0.00473738	0.00552486	0.00540436	0.375179	TRUE	0.163176	0.183694	0.198853	0.200325	0.209282	1	102		0		0		0
ACS Chem Biol	101282906	United States	eng	2006	9999	All articles	1771	1771	14	0.00790514	FALSE	0	0.0128205	0.0104167	0.0168539	0.0177665	0.0153846	0.153289	FALSE	0.0434466	0.0528306	0.0507833	0.0413981	0.05985	1	14		0		0		0
ACS Chem Biol	101282906	United States	eng	2006	9999	Research articles	1650	1650	14	0.00848485	FALSE	0	0.0138408	0.0111421	0.0172911	0.0167598	0.013468	0.141264	FALSE	0.0384366	0.0423788	0.0492801	0.0360389	0.0448734	1	14		0		0		0
ACS Chem Neurosci	101525337	United States	eng	2010	9999	All articles	1549	1543	67	0.0434219	FALSE	0	0.0375587	0.078534	0.0605096	0.0425532	0.0221774	0.210788	FALSE	0.0689537	0.0676862	0.0871987	0.100299	0.106978	1	67		0		0		0
ACS Chem Neurosci	101525337	United States	eng	2010	9999	Research articles	1444	1444	25	0.017313	FALSE	0	0.0148515	0.0277778	0.0174825	0.0228758	0.0148936	0.198325	FALSE	0.0575476	0.0595494	0.0649148	0.0885394	0.0944784	1	25		0		0		0
ACS Comb Sci	101540531	United States	eng	2011	9999	All articles	422	422	16	0.0379147	FALSE	0	0.0561798	0.0232558	0.0352941	0.0789474	0.0581395	0.162728	FALSE	0.0755558	0.0389778	0.0404778	0.0830035	0.0578781	1	16		0		0		0
ACS Comb Sci	101540531	United States	eng	2011	9999	Research articles	413	413	16	0.0387409	FALSE	0	0.0595238	0.0232558	0.0357143	0.0821918	0.0581395	0.160468	FALSE	0.0759226	0.0389778	0.040564	0.0786483	0.0578781	1	16		0		0		0
ACS Infect Dis	101654580	United States	eng	2015	9999	All articles	664	661	11	0.0166415	FALSE	0	0.0555556	0.039604	0.03	0.0227273	0.0188679	0.173883	FALSE	0.056723	0.0505135	0.0580153	0.0778834	0.0726888	1	11		0		0		0
ACS Infect Dis	101654580	United States	eng	2015	9999	Research articles	618	618	9	0.0145631	FALSE	0	0.0625	0.0416667	0.0322581	0.0245399	0.019802	0.160802	FALSE	0.0511667	0.0471007	0.0529139	0.0713222	0.0489078	4	33		0		0		0
ACS Nano	101313589	United States	eng	2007	9999	All articles	6704	6702	130	0.0193972	FALSE	0	0.0223421	0.0272374	0.0183959	0.0210526	0.0104895	0.310472	FALSE	0.145921	0.143729	0.14688	0.144701	0.143286	1	130		0		0		0
ACS Nano	101313589	United States	eng	2007	9999	Research articles	6498	6498	128	0.0196984	FALSE	0	0.022293	0.0279107	0.0189681	0.0217223	0.00868936	0.3017	FALSE	0.139357	0.137586	0.135227	0.135743	0.134251	1	128		0		0		0
ACS Sens	101669031	United States	eng	2016	9999	All articles	1021	1017	20	0.0196657	FALSE	0		0.1	0.0277778	0.0216049	0.0145985	0.140298	FALSE		0.0466764	0.0683826	0.0675937	0.0633704	1	20	51.5	8		0	51.5	8
ACS Sens	101669031	United States	eng	2016	9999	Research articles	975	975	10	0.0102564	FALSE	0		0.1	0.0167364	0.00970874	0.0125945	0.126076	FALSE		0.0466764	0.0471771	0.0542719	0.0585065	1	10	51.5	8		0	51.5	8
ACS Synth Biol	101575075	United States	eng	2012	9999	All articles	1163	1163	18	0.0154772	FALSE	0	0.0466667	0.0232558	0.0326531	0.012987	0.0208333	0.211727	FALSE	0.0868839	0.084171	0.0909837	0.0781362	0.0827754	2	36		0		0		0
ACS Synth Biol	101575075	United States	eng	2012	9999	Research articles	1099	1099	18	0.0163785	FALSE	0	0.0510949	0.0263158	0.0329218	0.0142857	0.0209059	0.206993	FALSE	0.0846493	0.078208	0.0906803	0.0739341	0.0829556	2	36		0		0		0
Acta Anaesthesiol Scand	0370270	England	eng	1957	9999	All articles	914	910	39	0.0428571	FALSE	0	0.030303	0.0287356	0.0484848	0.102041	0.128571	0.229861	FALSE	0.0873562	0.114022	0.15333	0.154839	0.182625	1	39	109	770	65	35	110	735
Acta Anaesthesiol Scand	0370270	England	eng	1957	9999	Research articles	711	711	33	0.0464135	FALSE	0	0.035461	0.0338983	0.0645161	0.106667	0.146067	0.205683	FALSE	0.0732695	0.0766838	0.124693	0.135783	0.173732	1	33	112	709	50	33	114	676
Acta Biochim Biophys Sin (Shanghai)	101206716	China	eng	2004	9999	All articles	762	761	18	0.0236531	FALSE	0	0.0218978	0.0416667	0.028169	0.0240964	0.0232558	0.218775	FALSE	0.0692566	0.0936492	0.0779354	0.0954811	0.0926499	1	18	84	350	76	5	84	345
Acta Biochim Biophys Sin (Shanghai)	101206716	China	eng	2004	9999	Research articles	624	624	8	0.0128205	FALSE	0	0.0254237	0.0245902	0.0247934	0.0222222	0.03125	0.187859	FALSE	0.0552488	0.0816049	0.0584021	0.0783916	0.0723907	5	40	84	318	84	21	84	297
Acta Biochim Pol	14520300R	Poland	mul	1954	9999	All articles	501	501	13	0.0259481	FALSE	0	0.0472441	0.045045	0.0291262	0.038961	0.0240964	0.175474	FALSE	0.105165	0.104753	0.0544844	0.0434626	0.0337369	1	13	97	500	65	13	99	487
Acta Biochim Pol	14520300R	Poland	mul	1954	9999	Research articles	501	501	13	0.0259481	FALSE	0	0.0472441	0.045045	0.0291262	0.038961	0.0240964	0.175474	FALSE	0.105165	0.104753	0.0544844	0.0434626	0.0337369	1	13	97	500	65	13	99	487
Acta Bioeng Biomech	101194794	Poland	eng	1999	9999	All articles	366	366	8	0.0218579	FALSE	0	0.0447761	0.0416667	0.05	0.0533333	0.0277778	0.198231	FALSE	0.0528649	0.0783075	0.0661007	0.0501494	0.0270701	1	8		0		0		0
Acta Bioeng Biomech	101194794	Poland	eng	1999	9999	Research articles	366	366	8	0.0218579	FALSE	0	0.0447761	0.0416667	0.05	0.0533333	0.0277778	0.198231	FALSE	0.0528649	0.0783075	0.0661007	0.0501494	0.0270701	1	8		0		0		0
Acta Biol Hung	8404358	Hungary	eng	1983	2018	All articles	164	164	7	0.0426829	FALSE	0	0.0487805	0.097561	0.0465116	0.0512821		0.0903803	FALSE	0.0181723	0.0462278	0.0209278	0.0396514		1	7		0		0		0
Acta Biol Hung	8404358	Hungary	eng	1983	2018	Research articles	164	164	7	0.0426829	FALSE	0	0.0487805	0.097561	0.0465116	0.0512821		0.0903803	FALSE	0.0181723	0.0462278	0.0209278	0.0396514		1	7		0		0		0
Acta Biomater	101233144	England	eng	2005	9999	All articles	2996	2990	27	0.0090301	FALSE	0	0.0194932	0.0108499	0.0106061	0.0100167	0.0135338	0.22151	FALSE	0.0788675	0.078098	0.108808	0.0809425	0.0853134	1	27	120	2937	122.5	26	120	2911
Acta Biomater	101233144	England	eng	2005	9999	Research articles	2933	2933	26	0.00886464	FALSE	0	0.019685	0.010929	0.00927357	0.0101695	0.0140845	0.214055	FALSE	0.0746562	0.0773302	0.102366	0.0743417	0.0819827	1	26	120.5	2932	122.5	26	120	2906
Acta Biomed	101295064	Italy	eng	2002	9999	All articles	830	830	51	0.0614458	FALSE	0	0.121951	0.0849057	0.0737705	0.187215	0.0664452	0.414607	TRUE	0.187266	0.255815	0.214753	0.378633	0.328863	1	51	2	701	0	47	3	654
Acta Biomed	101295064	Italy	eng	2002	9999	Research articles	788	788	49	0.0621827	FALSE	0	0.133333	0.0873786	0.0756303	0.2	0.0699301	0.409858	TRUE	0.175233	0.255652	0.213085	0.373569	0.324229	1	49	2	668	0	46	3	622
Acta Biotheor	0421520	Netherlands	eng	1935	9999	All articles	103	102	4	0.0392157	FALSE	0	0.0833333	0.1	0.0714286	0.1	0.0714286	0.108048	FALSE	0.0439883	0.0970149	0	0.0892532	0	1	4	242	99	216	4	242	95
Acta Biotheor	0421520	Netherlands	eng	1935	9999	Research articles	94	94	3	0.0319149	FALSE	0	0.0869565	0.111111	0.0714286	0.0555556	0.0833333	0.07627	FALSE	0.0453125	0.0697032	0	8.48378e-17	1.07672e-16	5	10	247	94	248.5	10	247	84
Acta Cardiol	0370570	England	eng	1946	9999	All articles	628	620	13	0.0209677	FALSE	0	0.034188	0.0272727	0.0330579	0.0430108	0.0391061	0.164177	FALSE	0.0386368	0.0344518	0.0870351	0.0951757	0.121087	2	25		0		0		0
Acta Cardiol	0370570	England	eng	1946	9999	Research articles	338	338	13	0.0384615	FALSE	0	0.0365854	0.08	0.0597015	0.0727273	0.0642202	0.142885	FALSE	0.0237795	0.00625	0.067598	0.067639	0.0940821	1	13		0		0		0
Acta Chim Slov	101247110	Slovenia	eng	1993	9999	All articles	402	402	7	0.0174129	FALSE	0	0.0327869	0.0275229	0.042735	0.0555556		0.118374	FALSE	0.0509176	0.0312652	0.056687	0.0185574		1	7		0		0		0
Acta Chim Slov	101247110	Slovenia	eng	1993	9999	Research articles	401	401	7	0.0174564	FALSE	0	0.0330579	0.0275229	0.042735	0.0555556		0.117931	FALSE	0.049024	0.0312652	0.056687	0.0185574		1	7		0		0		0
Acta Chir Belg	0370571	England	dut;eng;fre	1946	9999	All articles	479	477	7	0.0146751	FALSE	0	0.0555556	0.0365854	0.05	0.0416667	0.0222222	0.15348	FALSE	0.195431	0.060974	0.048724	0.028159	0.060474	3	17		0		0		0
Acta Chir Belg	0370571	England	dut;eng;fre	1946	9999	Research articles	427	427	7	0.0163934	FALSE	0	0.0515464	0.0428571	0.0441176	0.0447761	0.024	0.143352	FALSE	0.181832	0.0531029	0.0356265	0.0270577	0.0598824	2	14		0		0		0
Acta Chir Orthop Traumatol Cech	0407123	Czech Republic	cze;eng	1950	9999	All articles	305	305	19	0.0622951	FALSE	0	0.0634921	0.05	0.09375	0.0740741	0.09375	0.33876	FALSE	0.136033	0.138134	0.166651	0.160552	0.176933	1	19		0		0		0
Acta Chir Orthop Traumatol Cech	0407123	Czech Republic	cze;eng	1950	9999	Research articles	301	301	19	0.0631229	FALSE	0	0.0677966	0.05	0.09375	0.0740741	0.09375	0.337021	TRUE	0.128654	0.138134	0.166651	0.160552	0.176933	1	19		0		0		0
Acta Chir Plast	0370301	Czech Republic	eng	1959	9999	All articles	52	50	8	0.16	TRUE	5	0.363636	0.333333	0.2	0.666667	0.333333	0.306413	FALSE	0.280423	0.236413	0.119665	0.248746	0.157895	1	8		0		0		0
Acta Chir Plast	0370301	Czech Republic	eng	1959	9999	Research articles	45	45	8
Acta Cir Bras	9103983	Brazil	eng;por	1986	9999	All articles	586	577	15	0.0259965	FALSE	0	0.0487805	0.0458015	0.0347826	0.059322	0.0444444	0.205472	FALSE	0.0994327	0.102614	0.102237	0.100867	0.0669219	1	15	93	556	90	14	93	542
Acta Cir Bras	9103983	Brazil	eng;por	1986	9999	Research articles	573	573	15	0.026178	FALSE	0	0.0487805	0.0465116	0.0350877	0.0598291	0.0444444	0.205468	FALSE	0.0994327	0.101012	0.102478	0.101358	0.0669219	1	15	93	554	90	14	93	540
Acta Clin Belg	0370306	England	eng	1946	9999	All articles	514	502	10	0.0199203	FALSE	0	0.0272727	0.0425532	0.0449438	0.0617284	0.03125	0.14272	FALSE	0.069867	0.0455104	0.071796	0.0804642	0.0810526	1	10		0		0		0
Acta Clin Belg	0370306	England	eng	1946	9999	Research articles	465	465	10	0.0215054	FALSE	0	0.0319149	0.0344828	0.0465116	0.0547945	0.032	0.137712	FALSE	0.0621118	0.0372129	0.0724929	0.0716313	0.0796205	1	10		0		0		0
Acta Clin Croat	9425483	Croatia	eng	1991	9999	All articles	542	541	19	0.0351201	FALSE	0	0.0581395	0.0350877	0.0648148	0.105263	0.0420168	0.249435	FALSE	0.099684	0.0948337	0.112889	0.173937	0.0958697	1	19		0		0		0
Acta Clin Croat	9425483	Croatia	eng	1991	9999	Research articles	499	498	18	0.0361446	FALSE	0	0.060241	0.0366972	0.0594059	0.12	0.047619	0.245588	FALSE	0.0997053	0.0906817	0.113855	0.190508	0.0984423	1	18		0		0		0
Acta Crystallogr A Found Adv	101620182	United States	eng	2014	9999	All articles	331	330	8	0.0242424	FALSE	0	0.0454545	0.046875	0.0784314	0.030303	0.0361446	0.186637	FALSE	0.0605932	0.0894349	0.139805	0.0331244	0.0576762	1	8	91	310	129.5	6	91	304
Acta Crystallogr A Found Adv	101620182	United States	eng	2014	9999	Research articles	299	298	7	0.0234899	FALSE	0	0.0491803	0.0526316	0.0888889	0.0333333	0.0266667	0.179635	FALSE	0.0567941	0.088404	0.155902	0.0316144	0.0467576	2	14	94	295	75	13	95	282
Acta Crystallogr B Struct Sci Cryst Eng Mater	101609037	England	eng	2013	9999	All articles	314	314	7	0.022293	FALSE	0	0.0454545	0.0412371	0.0319149	0.0571429		0.121845	FALSE	0.0337229	0.0823341	0.0628987	0.0159957		1	7	83	310	53	7	83	303
Acta Crystallogr B Struct Sci Cryst Eng Mater	101609037	England	eng	2013	9999	Research articles	296	296	7	0.0236486	FALSE	0	0.0361446	0.0449438	0.0333333	0.0588235		0.114988	FALSE	0.0293265	0.078316	0.056704	0.0161247		1	7	84.5	296	53	7	85	289
Acta Crystallogr C Struct Chem	101620313	England	eng	2014	9999	All articles	976	976	36	0.0368852	FALSE	0	0.040404	0.0503145	0.0454545	0.030303	0.0235849	0.260736	FALSE	0.14537	0.126556	0.135766	0.121665	0.128601	1	36	54	974	13	36	55	938
Acta Crystallogr C Struct Chem	101620313	England	eng	2014	9999	Research articles	962	962	36	0.037422	FALSE	0	0.0408163	0.0506329	0.0465116	0.0304348	0.0242718	0.259898	FALSE	0.143307	0.123815	0.135562	0.121118	0.128322	1	36	54	962	13	36	55	926
Acta Crystallogr D Biol Crystallogr	9305878	United States	eng	1993	2015	All articles	238	238	6	0.0252101	FALSE	0	0.0252101					0.0849339	FALSE	0.0849339					1	6	85	236	61.5	6	86.5	230
Acta Crystallogr D Biol Crystallogr	9305878	United States	eng	1993	2015	Research articles	231	231	6	0.025974	FALSE	0	0.025974					0.0846928	FALSE	0.0846928					1	6	88	231	61.5	6	88	225
Acta Crystallogr F Struct Biol Commun	101620319	United States	eng	2013	9999	All articles	716	715	14	0.0195804	FALSE	0	0.0281124	0.0220588	0.0277778	0.0431034	0.0377358	0.152741	FALSE	0.0810832	0.0698341	0.0495716	0.0587432	0.042762	1	14	60	703	57.5	14	60	689
Acta Crystallogr F Struct Biol Commun	101620319	United States	eng	2013	9999	Research articles	693	693	14	0.020202	FALSE	0	0.0286885	0.0232558	0.0280374	0.0438596	0.040404	0.145708	FALSE	0.0765982	0.0611311	0.0452379	0.0575653	0.0314752	1	14	60	693	57.5	14	60	679
Acta Cytol	0370307	Switzerland	eng	1957	9999	All articles	341	339	12	0.0353982	FALSE	0	0.038961	0.084507	0.047619	0.0454545	0.0806452	0.174721	FALSE	0.0755248	0.077927	0.0681731	0.0766573	0.129119	1	12	70	327	39	11	71.5	316
Acta Cytol	0370307	Switzerland	eng	1957	9999	Research articles	300	300	11	0.0366667	FALSE	0	0.0428571	0.0746269	0.0545455	0.0517241	0.08	0.16016	FALSE	0.0612427	0.0719099	0.0655693	0.0786646	0.0934605	1	11	73	298	39	11	75	287
Acta Derm Venereol	0370310	Sweden	eng;fre;ger	1920	9999	All articles	1458	1454	38	0.0261348	FALSE	0	0.0282686	0.023569	0.0460526	0.0286885	0.0306748	0.301544	FALSE	0.147934	0.1392	0.159902	0.119813	0.141974	1	38		0		0		0
Acta Derm Venereol	0370310	Sweden	eng;fre;ger	1920	9999	Research articles	679	679	25	0.0368189	FALSE	0	0.0314961	0.025641	0.0774648	0.0512821	0.0656934	0.246155	FALSE	0.0937597	0.093442	0.146535	0.0862307	0.096976	2	48		0		0		0
Acta Dermatovenerol Alp Pannonica Adriat	9422563	Slovenia	eng	1992	9999	All articles	171	168	15	0.0892857	FALSE	0	0.142857	0.16	0.0909091	0.0869565	0.0697674	0.250559	FALSE	0.0895474	0.124658	0.10039	0.134169	0.135419	1	15		0		0		0
Acta Dermatovenerol Alp Pannonica Adriat	9422563	Slovenia	eng	1992	9999	Research articles	156	155	14	0.0903226	TRUE	1	0.157895	0.2	0.09375	0.0909091	0.075	0.238524	FALSE	0.0742115	0.0976107	0.101213	0.13868	0.12654	1	14		0		0		0
Acta Dermatovenerol Croat	9433781	Croatia	eng;hrv	1993	9999	All articles	296	296	13	0.0439189	FALSE	0	0.0508475	0.0727273	0.0689655	0.0461538	0.0677966	0.185722	FALSE	0.0896739	0.0532732	0.0858954	0.0618064	0.0582177	1	13		0		0		0
Acta Dermatovenerol Croat	9433781	Croatia	eng;hrv	1993	9999	Research articles	261	261	9	0.0344828	FALSE	0	0.0540541	0.0566038	0.0714286	0.05	0.0727273	0.171842	FALSE	0.0583765	0.0502948	0.0791263	0.0536609	0.0538641	2	16		0		0		0
Acta Diabetol	9200299	Germany	eng	1991	9999	All articles	750	749	13	0.0173565	FALSE	0	0.0220588	0.0218978	0.0408163	0.0379747	0.0350877	0.193353	FALSE	0.0434351	0.0529692	0.0915246	0.0877847	0.106163	1	13	64	733	74	13	64	720
Acta Diabetol	9200299	Germany	eng	1991	9999	Research articles	592	592	11	0.0185811	FALSE	0	0.0245902	0.0283019	0.027027	0.0310078	0.0403226	0.16283	FALSE	0.0419871	0.0295466	0.0502681	0.0677762	0.0790907	1	11	70	592	73	11	70	581
Acta Gastroenterol Belg	0414075	Belgium	eng	1946	9999	All articles	429	428	9	0.021028	FALSE	0	0.0704225	0.0365854	0.03125	0.0531915	0.0823529	0.180304	FALSE	0.100024	0.0758429	0.0578749	0.0784915	0.111246	3	25		0		0		0
Acta Gastroenterol Belg	0414075	Belgium	eng	1946	9999	Research articles	246	246	7	0.0284553	FALSE	0	0.0425532	0.037037	0.0392157	0.0434783	0.0833333	0.123307	FALSE	0.0318843	0.0449831	0.00699266	0.0325047	0.0716419	2	10		0		0		0
Acta Gastroenterol Latinoam	0261505	Argentina	eng;spa	1969	9999	All articles	84	82	6	0.0731707	FALSE	0	0.0892857	0.0769231				0.111097	FALSE	0.104677	0.013511				1	6		0		0		0
Acta Gastroenterol Latinoam	0261505	Argentina	eng;spa	1969	9999	Research articles	63	63	5	0.0793651	FALSE	0	0.0888889	0.0555556				0.0953594	FALSE	0.103647	0				1	5		0		0		0
Acta Haematol	0141053	Switzerland	eng	1948	9999	All articles	459	459	10	0.0217865	FALSE	0	0.0277778	0.0394737	0.037037	0.0217391	0.0490196	0.120889	FALSE	0.063488	0.0331096	0.0287823	0.0268167	0.0317638	1	10	81	457	64.5	10	81	447
Acta Haematol	0141053	Switzerland	eng	1948	9999	Research articles	280	280	6	0.0214286	FALSE	0	0.0416667	0.0967742	0.0566038	0.0338983	0.0615385	0.0934929	FALSE	0.0606317	0.0230396	0.0149469	0.0165548	0.0290475	1	6	107	279	113.5	6	107	273
Acta Histochem	0370320	Germany	eng;ger	1954	9999	All articles	526	526	15	0.0285171	FALSE	0	0.117647	0.030303	0.019802	0.0288462	0.0583333	0.183314	FALSE	0.132554	0.0334369	0.0689031	0.043997	0.0701224	1	15	90	499	67	13	91	486
Acta Histochem	0370320	Germany	eng;ger	1954	9999	Research articles	512	512	12	0.0234375	FALSE	0	0.11	0.0306122	0.0206186	0.020202	0.0508475	0.175972	FALSE	0.126805	0.033614	0.0657241	0.0413544	0.0657847	1	12	90.5	494	67.5	12	91	482
Acta Med Acad	101587903	Bosnia and Herzegovina	eng	2006	9999	All articles	147	147	11	0.0748299	FALSE	0	0.153846	0.0714286	0.0740741	0.153846	0.1	0.155729	FALSE	0.0981665	0.05182	0.0314448	0.0346245	0.0862651	1	11	99	147	34	11	105.5	136
Acta Med Acad	101587903	Bosnia and Herzegovina	eng	2006	9999	Research articles	121	121	7	0.0578512	FALSE	0	0.176471	0.0909091	0.08	0.130435	0.0588235	0.141741	FALSE	0.0982236	0.0558451	0.0319462	0.0271012	0.0438585	1	7	112	121	52	7	115	114
Acta Med Croatica	9208249	Croatia	eng;hrv	1991	9999	All articles	128	125	7	0.056	FALSE	0	0.0847458	0.0757576				0.176348	FALSE	0.102509	0.142683				1	7		0		0		0
Acta Med Croatica	9208249	Croatia	eng;hrv	1991	9999	Research articles	119	118	7	0.059322	FALSE	0	0.0862069	0.0666667				0.16019	FALSE	0.103032	0.104948				1	7		0		0		0
Acta Med Hist Adriat	101241032	Croatia	eng;hrv;mul	2003	9999	All articles	147	147	6	0.0408163	FALSE	0	0.0588235	0.0833333	0.0909091	0.0588235	0.136364	0.204198	FALSE	0.134513	0.033293	0.0342058	2.13371e-17	0.0864564	1	6		0		0		0
Acta Med Hist Adriat	101241032	Croatia	eng;hrv;mul	2003	9999	Research articles	83	83	3	0.0361446	FALSE	0	0.05	0.0833333	0.117647	0.25	0.2	0.13349	FALSE	0.0931373	0	0.025	0	0.0763636	7	19		0		0		0
Acta Med Indones	7901042	Indonesia	eng	1968	9999	All articles	279	279	19	0.0681004	FALSE	0	0.0545455	0.0740741	0.125	0.0535714	0.0689655	0.264278	FALSE	0.0932626	0.0969394	0.136261	0.0748729	0.146563	1	19	6	1		0	6	1
Acta Med Indones	7901042	Indonesia	eng	1968	9999	Research articles	257	257	17	0.0661479	FALSE	0	0.0612245	0.0816327	0.115385	0.0576923	0.0545455	0.2549	FALSE	0.0832486	0.0898275	0.129734	0.0670089	0.142142	1	17	6	1		0	6	1
Acta Med Iran	14540050R	Iran	eng	1956	9999	All articles	454	454	23	0.0506608	FALSE	0	0.0328947	0.047619	0.0909091	0.166667		0.15016	FALSE	0.0838405	0.0869672	0.102413	0.0192308		1	23	248	87		0	248	87
Acta Med Iran	14540050R	Iran	eng	1956	9999	Research articles	426	426	16	0.0375587	FALSE	0	0.0352113	0.0422535	0.0610687	0.181818		0.140492	FALSE	0.0740816	0.0868171	0.0947005	0.0196078		1	16	248	81		0	248	81
Acta Med Okayama	0417611	Japan	eng	1973	9999	All articles	379	377	30	0.0795756	FALSE	0	0.12	0.0731707	0.0921053	0.0769231	0.0769231	0.377199	TRUE	0.169863	0.245353	0.195667	0.165444	0.200323	1	30		0		0		0
Acta Med Okayama	0417611	Japan	eng	1973	9999	Research articles	326	326	29	0.0889571	TRUE	1	0.122449	0.0895522	0.111111	0.0875	0.0895522	0.348244	TRUE	0.155883	0.223836	0.177638	0.162194	0.167139	1	29		0		0		0
Acta Med Port	7906803	Portugal	eng;por	1979	9999	All articles	835	833	20	0.0240096	FALSE	0	0.0344828	0.0253165	0.0363636	0.0502793	0.0268817	0.193247	FALSE	0.0590568	0.0718391	0.0766064	0.11797	0.0750093	1	20	131	818	1	20	132	798
Acta Med Port	7906803	Portugal	eng;por	1979	9999	Research articles	527	527	18	0.0341556	FALSE	0	0.046729	0.0380952	0.048	0.032967	0.020202	0.147324	FALSE	0.0541922	0.0557903	0.0763201	0.028742	0.0326197	1	18	160	521	1	18	162	503
Acta Medica (Hradec Kralove)	9705947	Czech Republic	eng	1996	9999	All articles	149	149	9	0.0604027	FALSE	0	0.0740741	0.0714286	0.09375	0.1	0.0625	0.163883	FALSE	0.0764526	0.0637375	0.0685597	0.0681705	0.0111717	1	9		0		0		0
Acta Medica (Hradec Kralove)	9705947	Czech Republic	eng	1996	9999	Research articles	147	147	8	0.0544218	FALSE	0	0.0740741	0.0714286	0.0666667	0.1	0.0625	0.162043	FALSE	0.0764526	0.0637375	0.0627371	0.0681705	0.0111717	2	8		0		0		0
Acta Microbiol Immunol Hung	9434021	Hungary	eng	1994	9999	All articles	220	214	13	0.0607477	FALSE	0	0.0810811	0.0810811	0.0526316	0.0454545	0.0689655	0.162929	FALSE	0.0554183	0.0461989	0.0423956	0.115661	0.0879652	1	13	60	3		0	60	3
Acta Microbiol Immunol Hung	9434021	Hungary	eng	1994	9999	Research articles	210	210	13	0.0619048	FALSE	0	0.0810811	0.0833333	0.0540541	0.047619	0.0689655	0.160065	FALSE	0.0554183	0.0464364	0.0436863	0.115554	0.0879652	1	13	60	3		0	60	3
Acta Myol	9811169	Italy	eng	1997	9999	All articles	87	78	14	0.179487	TRUE	1	0.307692	0.25	0.157895	0.2	0.105263	0.288987	FALSE	0.157031	0.20625	0.168648	0.10746	0.0569923	1	14		0		0		0
Acta Myol	9811169	Italy	eng	1997	9999	Research articles	66	66	10	0.151515	TRUE	8	0.222222	0.3	0.166667	0.153846	0.125	0.273719	FALSE	0.131452	0.201417	0.169236	0.0547185	0.0654348	1	10		0		0		0
Acta Neurobiol Exp (Wars)	1246675	Poland	eng	1970	9999	All articles	180	179	4	0.0223464	FALSE	0	0.0540541	0.0645161	0.0277778	0.0571429	0.025	0.0883562	FALSE	0.0127367	0.0121194	0	0.00598802	0	2	8		0		0		0
Acta Neurobiol Exp (Wars)	1246675	Poland	eng	1970	9999	Research articles	179	179	4	0.0223464	FALSE	0	0.0540541	0.0645161	0.0277778	0.0571429	0.025	0.0883562	FALSE	0.0127367	0.0121194	0	0.00598802	0	2	8		0		0		0
Acta Neurochir (Wien)	0151000	Austria	eng;mul	1950	9999	All articles	1802	1801	26	0.0144364	FALSE	0	0.0248619	0.0245232	0.0170455	0.0278552	0.0304709	0.268809	FALSE	0.13252	0.120291	0.134717	0.119876	0.180694	1	26	66	1768	63	26	66	1742
Acta Neurochir (Wien)	0151000	Austria	eng;mul	1950	9999	Research articles	1414	1414	22	0.0155587	FALSE	0	0.0207469	0.0307167	0.0174825	0.026936	0.026936	0.231132	FALSE	0.0933131	0.0963461	0.101755	0.0861069	0.130594	1	22	76	1414	70.5	22	76	1392
Acta Neurochir Suppl	100962752	Austria	eng	1994	9999	All articles	409	408	49	0.120098	TRUE	1	0.15	0.154321	0.5	0.170732	0.444444	0.336227	FALSE	0.2046	0.316318	0.32362	0.250008	0.320618	1	49		0		0		0
Acta Neurochir Suppl	100962752	Austria	eng	1994	9999	Research articles	402	402	47	0.116915	TRUE	2	0.152542	0.15528	0.5	0.170732	0.444444	0.333918	TRUE	0.202187	0.316589	0.305222	0.250008	0.320618	1	47		0		0		0
Acta Neurol Belg	0247035	Italy	eng;fre	1970	9999	All articles	825	820	26	0.0317073	FALSE	0	0.0364583	0.047619	0.0388889	0.0438596	0.0213904	0.176499	FALSE	0.0897311	0.081862	0.0839813	0.0703937	0.0735887	1	26	74	811	51	26	74	785
Acta Neurol Belg	0247035	Italy	eng;fre	1970	9999	Research articles	399	399	4	0.0100251	FALSE	0	0.03125	0.0338983	0.0232558	0.025974	0.0265487	0.112208	FALSE	0.0344898	0.0218559	0.0379381	0.0407626	0.0546321	12	38	98	399	115	38	94	361
Acta Neurol Scand	0370336	Denmark	eng	1961	9999	All articles	783	779	12	0.0154044	FALSE	0	0.0300752	0.0291971	0.0238095	0.0177515	0.0307692	0.144752	FALSE	0.0817623	0.0463814	0.0816211	0.0540205	0.0625182	1	12	85.5	150		0	85.5	150
Acta Neurol Scand	0370336	Denmark	eng	1961	9999	Research articles	736	736	12	0.0163043	FALSE	0	0.0307692	0.0305344	0.0257732	0.0194805	0.0314961	0.133597	FALSE	0.0763637	0.0394156	0.0602606	0.0442612	0.0621478	1	12	86.5	148		0	86.5	148
Acta Neurol Taiwan	9815355	China (Republic : 1949- )	eng	1996	9999	All articles	106	106	9	0.0849057	FALSE	0	0.0689655	0.142857	0.130435	0.142857	0.105263	0.183236	FALSE	0.0649713	0.124442	0.111848	0	0.0732265	1	9		0		0		0
Acta Neurol Taiwan	9815355	China (Republic : 1949- )	eng	1996	9999	Research articles	86	86	9	0.104651	TRUE	1	0.0909091	0.181818	0.157895	0.2	0.111111	0.188699	FALSE	0.0735795	0.138958	0.0885176	2.93883e-17	0.0759651	1	9		0		0		0
Acta Neuropathol	0412041	Germany	eng	1961	9999	All articles	697	697	48	0.0688666	FALSE	0	0.0719424	0.0615385	0.0647482	0.0979021	0.0753425	0.299714	FALSE	0.171125	0.135474	0.116805	0.188852	0.166905	1	48	66	667	32	45	69	622
Acta Neuropathol	0412041	Germany	eng	1961	9999	Research articles	537	537	34	0.0633147	FALSE	0	0.0733945	0.0571429	0.0458716	0.102804	0.0654206	0.254478	FALSE	0.1513	0.0945075	0.0794045	0.140194	0.104077	1	34	78	537	41.5	34	80	503
Acta Neuropathol Commun	101610673	England	eng	2013	9999	All articles	688	687	12	0.0174672	FALSE	0	0.0337079	0.0305344	0.040404	0.0204082	0.0226244	0.170256	FALSE	0.0591338	0.0603276	0.0727256	0.0522623	0.0950464	1	12	22	680	2.5	12	22	668
Acta Neuropathol Commun	101610673	England	eng	2013	9999	Research articles	621	621	12	0.0193237	FALSE	0	0.0348837	0.026087	0.0337079	0.0225564	0.0252525	0.145873	FALSE	0.0450664	0.0291866	0.0487855	0.0417037	0.0667568	1	12	23	621	2.5	12	24	609
Acta Neuropsychiatr	9612501	England	eng	1989	9999	All articles	233	227	13	0.0572687	FALSE	0	0.115385	0.0425532	0.0909091	0.0681818	0.075	0.13968	FALSE	0.0711675	0.015619	0.0841836	0.0390103	0.0477906	1	13		0		0		0
Acta Neuropsychiatr	9612501	England	eng	1989	9999	Research articles	210	210	11	0.052381	FALSE	0	0.122449	0.0444444	0.075	0.0512821	0.0810811	0.128001	FALSE	0.0726349	0.0160578	0.0583101	0.014147	0.0460311	1	11		0		0		0
Acta Obstet Gynecol Scand	0370343	United States	eng;fre;ger	1926	9999	All articles	1063	1056	52	0.0492424	FALSE	0	0.0429185	0.0689655	0.052356	0.0529101	0.0416667	0.264748	FALSE	0.135039	0.118493	0.101771	0.140513	0.160689	1	52	126.5	892	98.5	22	127	870
Acta Obstet Gynecol Scand	0370343	United States	eng;fre;ger	1926	9999	Research articles	827	827	21	0.025393	FALSE	0	0.0224719	0.0266667	0.0487805	0.0490798	0.0465116	0.226319	FALSE	0.0912914	0.0734159	0.0844194	0.119703	0.112613	1	21	131	817	144	20	131	797
Acta Odontol Latinoam	8610218	Argentina	eng;spa	1984	9999	All articles	142	141	6	0.0425532	FALSE	0	0.0789474	0.0588235	0.05	0.0833333	0.16	0.118267	FALSE	0.0318251	0.0159518	0	0.0396176	0.0675991	1	6	90	25	61	2	92	23
Acta Odontol Latinoam	8610218	Argentina	eng;spa	1984	9999	Research articles	141	141	6	0.0425532	FALSE	0	0.0789474	0.0588235	0.05	0.0833333	0.16	0.118267	FALSE	0.0318251	0.0159518	0	0.0396176	0.0675991	1	6	90	25	61	2	92	23
Acta Odontol Scand	0370344	England	eng	1939	9999	All articles	462	460	7	0.0152174	FALSE	0	0.0326087	0.0434783	0.0229885	0.020202	0.0444444	0.13904	FALSE	0.0549662	0.0371055	0.0372735	0.0513782	0.0628907	2	14		0		0		0
Acta Odontol Scand	0370344	England	eng	1939	9999	Research articles	448	448	7	0.015625	FALSE	0	0.0326087	0.0434783	0.0235294	0.0210526	0.047619	0.133969	FALSE	0.0549662	0.0371055	0.0330225	0.0410021	0.0649926	2	14		0		0		0
Acta Oncol	8709065	England	eng	1987	9999	All articles	1358	1346	44	0.0326895	FALSE	0	0.0380228	0.0260223	0.0693431	0.0579151	0.0427046	0.259217	FALSE	0.129148	0.0884819	0.150367	0.130451	0.0985288	1	44		0		0		0
Acta Oncol	8709065	England	eng	1987	9999	Research articles	1057	1057	40	0.037843	FALSE	0	0.038835	0.0291262	0.0803571	0.0631068	0.0511628	0.24733	FALSE	0.119759	0.0814375	0.142577	0.115756	0.0910905	1	40		0		0		0
Acta Ophthalmol	101468102	England	eng	2008	9999	All articles	1599	1592	32	0.0201005	FALSE	0	0.0234899	0.0318471	0.039604	0.020649	0.0207101	0.263612	FALSE	0.105185	0.0953513	0.115597	0.133155	0.119514	1	32	152	1188	136	24	152.5	1164
Acta Ophthalmol	101468102	England	eng	2008	9999	Research articles	1115	1115	23	0.0206278	FALSE	0	0.0257732	0.0372093	0.0380952	0.0297872	0.0191571	0.234735	FALSE	0.0871481	0.0836658	0.0835712	0.112553	0.103033	1	23	157	1104	136	22	157.5	1082
Acta Orthop	101231512	England	eng	2005	9999	All articles	631	613	28	0.045677	FALSE	0	0.0454545	0.0538462	0.0598291	0.0555556	0.12037	0.309974	FALSE	0.153194	0.161971	0.143647	0.160711	0.202253	2	44		0		0		0
Acta Orthop	101231512	England	eng	2005	9999	Research articles	505	505	25	0.049505	FALSE	0	0.0550459	0.0470588	0.0654206	0.0660377	0.132653	0.30082	FALSE	0.140329	0.105743	0.136301	0.153342	0.200959	2	39		0		0		0
Acta Orthop Belg	2985165R	Belgium	fre	1946	9999	All articles	472	472	6	0.0127119	FALSE	0	0.045045	0.032	0.0224719	0.0266667	0.0277778	0.0936224	FALSE	0.0355438	0.0554287	0.0201867	0.0273571	0.0305834	1	6		0		0		0
Acta Orthop Belg	2985165R	Belgium	fre	1946	9999	Research articles	468	468	5	0.0106838	FALSE	0	0.0363636	0.032	0.0229885	0.027027	0.0277778	0.092181	FALSE	0.0335993	0.0554287	0.0206023	0.0223255	0.0305834	2	10		0		0		0
Acta Orthop Traumatol Turc	9424806	Turkey	eng;tur	1962	9999	All articles	536	536	11	0.0205224	FALSE	0	0.0578512	0.0393701	0.0505051	0.0430108	0.03125	0.231795	FALSE	0.0911594	0.115535	0.0932659	0.115081	0.0726895	1	11	219	351	117	9	221.5	342
Acta Orthop Traumatol Turc	9424806	Turkey	eng;tur	1962	9999	Research articles	518	518	11	0.0212355	FALSE	0	0.0521739	0.0416667	0.0510204	0.0444444	0.0315789	0.227356	FALSE	0.0881337	0.108347	0.0925991	0.111594	0.0711029	1	11	219.5	342	117	9	222	333
Acta Ortop Mex	101190312	Mexico	eng;spa	2002	9999	All articles	307	307	12	0.0390879	FALSE	0	0.0545455	0.047619	0.0508475	0.0769231	0.0615385	0.221178	FALSE	0.0962086	0.0937322	0.0709276	0.083527	0.0801264	1	12		0		0		0
Acta Ortop Mex	101190312	Mexico	eng;spa	2002	9999	Research articles	299	299	12	0.0401338	FALSE	0	0.0576923	0.0517241	0.0508475	0.0769231	0.0615385	0.218432	FALSE	0.0905954	0.0932469	0.0709276	0.083527	0.0801264	1	12		0		0		0
Acta Otolaryngol	0370354	England	eng	1918	9999	All articles	1073	1058	25	0.0236295	FALSE	0	0.0236967	0.0344828	0.0546218	0.0486486	0.0364583	0.275448	FALSE	0.113373	0.131669	0.198306	0.109097	0.114997	1	25		0		0		0
Acta Otolaryngol	0370354	England	eng	1918	9999	Research articles	1029	1029	25	0.0242954	FALSE	0	0.0242718	0.0350877	0.0512821	0.0236686	0.0364583	0.273027	FALSE	0.113025	0.131146	0.197413	0.0966718	0.114997	1	25		0		0		0
Acta Otorhinolaryngol Ital	8213019	Italy	eng;ita	1981	9999	All articles	363	363	23	0.0633609	FALSE	0	0.0972222	0.0945946	0.0519481	0.0632911	0.0819672	0.281178	FALSE	0.112297	0.176834	0.114557	0.0882184	0.0838263	1	23	120	324	84	17	122	307
Acta Otorhinolaryngol Ital	8213019	Italy	eng;ita	1981	9999	Research articles	296	296	21	0.0709459	FALSE	0	0.0972222	0.0985915	0.0526316	0.0649351		0.265119	FALSE	0.112297	0.18039	0.113221	0.0849576		1	21	122.5	258	84	15	125	243
Acta Otorrinolaringol Esp	14540260R	Spain	eng;spa	1949	9999	All articles	378	377	13	0.0344828	FALSE	0	0.0454545	0.0512821	0.0666667	0.0454545	0.0714286	0.20901	FALSE	0.0968609	0.0730762	0.0655108	0.0755304	0.140094	1	13	50	376	17	13	52	363
Acta Otorrinolaringol Esp	14540260R	Spain	eng;spa	1949	9999	Research articles	213	213	11	0.0516432	FALSE	0	0.075	0.0697674	0.097561	0.0487805	0.104167	0.19289	FALSE	0.0415238	0.0516249	0.0442366	0.0616799	0.16085	1	11	75	213	17	11	81	202
Acta Paediatr	9205968	Norway	eng	1992	9999	All articles	1949	1937	41	0.0211668	FALSE	0	0.0145773	0.0269542	0.0225564	0.0317073	0.0169082	0.202421	FALSE	0.0787972	0.0826349	0.0944984	0.0867823	0.0864581	1	41	129	1475	75	33	130	1442
Acta Paediatr	9205968	Norway	eng	1992	9999	Research articles	1323	1323	27	0.0204082	FALSE	0	0.0149813	0.0272374	0.0201613	0.0216606	0.0182482	0.169485	FALSE	0.0705807	0.0665936	0.0480594	0.0598061	0.0657001	1	27	135	1319	78	27	136	1292
Acta Parasitol	9301947	Switzerland	eng	1992	9999	All articles	536	536	17	0.0317164	FALSE	0	0.0340909	0.0420168	0.0471698	0.0480769	0.0336134	0.192083	FALSE	0.044078	0.0910324	0.0792416	0.0436846	0.0641876	1	17	127	516	55.5	16	131	500
Acta Parasitol	9301947	Switzerland	eng	1992	9999	Research articles	524	524	17	0.0324427	FALSE	0	0.0340909	0.042735	0.0485437	0.0490196	0.0350877	0.177274	FALSE	0.044078	0.0855026	0.0687232	0.0302333	0.0298191	1	17	127	513	55.5	16	132	497
Acta Pharm	9303678	Croatia	eng;hrv	1992	9999	All articles	211	211	8	0.0379147	FALSE	0	0.05	0.0454545	0.05	0.05	0.170213	0.101374	FALSE	0.0590009	0.00483092	0.00999897	0.0176904	0.0652416	1	8	67	7		0	67	7
Acta Pharm	9303678	Croatia	eng;hrv	1992	9999	Research articles	210	210	8	0.0380952	FALSE	0	0.05	0.0454545	0.0512821	0.05	0.170213	0.100083	FALSE	0.0590009	0.00483092	0.0101512	0.0176904	0.0652416	1	8	67	7		0	67	7
Acta Pharmacol Sin	100956087	United States	chi;eng	2000	9999	All articles	838	827	16	0.019347	FALSE	0	0.0379747	0.0245399	0.0272109	0.031746	0.0294118	0.219719	FALSE	0.10117	0.0992642	0.0917278	0.108329	0.108727	1	16	94	810	47	16	94	794
Acta Pharmacol Sin	100956087	United States	chi;eng	2000	9999	Research articles	804	804	15	0.0186567	FALSE	0	0.0324675	0.025	0.0277778	0.0271739	0.0308642	0.215539	FALSE	0.0978761	0.0978428	0.0884251	0.103983	0.0991786	2	29	94	802	53	29	94	773
Acta Physiol (Oxf)	101262545	England	eng	2006	9999	All articles	803	779	53	0.0680359	FALSE	0	0.0714286	0.132743	0.089172	0.0591398	0.0645161	0.135332	FALSE	0.0603257	0.0831954	0.0902925	0.0665747	0.0483654	1	53	103	555	0	5	103	550
Acta Physiol (Oxf)	101262545	England	eng	2006	9999	Research articles	498	497	6	0.0120724	FALSE	0	0.0333333	0.0447761	0.03	0.036036	0.020202	0.094109	FALSE	0.0378039	0.0314707	0.0459336	0.0382752	0.0234869	3	13	112	495	108	13	112	482
Acta Pol Pharm	2985167R	Poland	eng;pol	1937	9999	All articles	408	407	11	0.027027	FALSE	0	0.0347826	0.0327869	0.0458716			0.215591	FALSE	0.115503	0.152368	0.117715			1	11		0		0		0
Acta Pol Pharm	2985167R	Poland	eng;pol	1937	9999	Research articles	392	391	9	0.0230179	FALSE	0	0.0357143	0.0282486	0.0490196			0.212337	FALSE	0.117251	0.14141	0.116005			1	9		0		0		0
Acta Psychiatr Scand	0370364	United States	eng	1961	9999	All articles	708	705	23	0.0326241	FALSE	0	0.054878	0.0671141	0.0431655	0.0393701	0.0396825	0.249818	FALSE	0.14359	0.144869	0.0800159	0.0926643	0.104503	1	23	101	5		0	101	5
Acta Psychiatr Scand	0370364	United States	eng	1961	9999	Research articles	488	488	21	0.0430328	FALSE	0	0.060241	0.0857143	0.0545455	0.0520833	0.0425532	0.231765	FALSE	0.0981564	0.126115	0.0720755	0.0859083	0.0854409	1	21	142	3		0	142	3
Acta Psychol (Amst)	0370366	Netherlands	eng	1935	9999	All articles	745	745	8	0.0107383	FALSE	0	0.0208333	0.015873	0.0165289	0.016129	0.0178571	0.142615	FALSE	0.0548568	0.0166188	0.0257878	0.0401786	0.0259493	1	8	216	741	204.5	8	216	733
Acta Psychol (Amst)	0370366	Netherlands	eng	1935	9999	Research articles	736	736	8	0.0108696	FALSE	0	0.0211268	0.015873	0.0166667	0.0164835	0.0180723	0.137304	FALSE	0.0450757	0.0166188	0.0260316	0.0329808	0.0246041	1	8	216.5	736	204.5	8	216.5	728
Acta Radiol	8706123	England	eng	1987	9999	All articles	1101	1091	26	0.0238313	FALSE	0	0.0186047	0.0696721	0.0292683	0.0248756	0.0176991	0.204933	FALSE	0.0735273	0.0892427	0.078348	0.0659646	0.0729887	1	26	141	311		0	141	311
Acta Radiol	8706123	England	eng	1987	9999	Research articles	881	881	13	0.014756	FALSE	0	0.0203046	0.0208333	0.030303	0.0257732	0.03	0.19163	FALSE	0.0672927	0.0723215	0.076646	0.0641522	0.0266483	1	13	141	310	167.5	2	140.5	308
Acta Reumatol Port	0431702	Portugal	eng;por	1973	9999	All articles	272	272	19	0.0698529	FALSE	0	0.0634921	0.0655738	0.169811	0.0869565	0.122449	0.303184	FALSE	0.112689	0.101432	0.279801	0.116859	0.235352	1	19		0		0		0
Acta Reumatol Port	0431702	Portugal	eng;por	1973	9999	Research articles	206	206	15	0.0728155	FALSE	0	0.0416667	0.0869565	0.205128	0.0909091	0.15	0.263033	FALSE	0.0547992	0.0904286	0.273176	0.0726176	0.205363	2	24		0		0		0
Acta Sci Pol Technol Aliment	101295615	Poland	eng;pol	2002	9999	All articles	205	205	9	0.0439024	FALSE	0	0.125	0.0697674	0.047619	0.05	0.05	0.162965	FALSE	0.0955114	0.0967794	0.0181734	0.0361784	0.013511	1	9		0		0		0
Acta Sci Pol Technol Aliment	101295615	Poland	eng;pol	2002	9999	Research articles	205	205	9	0.0439024	FALSE	0	0.125	0.0697674	0.047619	0.05	0.05	0.162965	FALSE	0.0955114	0.0967794	0.0181734	0.0361784	0.013511	1	9		0		0		0
Acta Stomatol Croat	0253456	Croatia	eng;hrv	1966	9999	All articles	186	185	7	0.0378378	FALSE	0	0.0833333	0.128205	0.0833333	0.0789474	0.0833333	0.216717	FALSE	0.108368	0.111508	0.071148	0.0975018	0.0592934	2	11		0		0		0
Acta Stomatol Croat	0253456	Croatia	eng;hrv	1966	9999	Research articles	178	177	7	0.039548	FALSE	0	0.0857143	0.111111	0.0857143	0.0789474	0.0909091	0.212755	FALSE	0.109008	0.10242	0.0661103	0.0975018	0.0540907	2	11		0		0		0
Acta Trop	0370374	Netherlands	eng	1944	9999	All articles	1714	1713	26	0.0151781	FALSE	0	0.0466667	0.0162338	0.0177665	0.0319767	0.0163488	0.185214	FALSE	0.104518	0.0550829	0.0996815	0.0729363	0.0712067	1	26	109	1690	93	23	109	1667
Acta Trop	0370374	Netherlands	eng	1944	9999	Research articles	1678	1678	23	0.0137068	FALSE	0	0.0440678	0.0163934	0.0183246	0.0326409	0.0167131	0.180652	FALSE	0.103038	0.0535186	0.0971817	0.0714813	0.0694965	1	23	109	1673	93	23	110	1650
Acta Vet Hung	8406376	Hungary	eng	1983	9999	All articles	263	263	11	0.0418251	FALSE	0	0.0408163	0.0638298	0.0545455	0.0566038	0.0677966	0.204403	FALSE	0.0612794	0.0592266	0.0783851	0.0692943	0.0710965	1	11		0		0		0
Acta Vet Hung	8406376	Hungary	eng	1983	9999	Research articles	262	262	11	0.0419847	FALSE	0	0.0408163	0.0638298	0.0555556	0.0566038	0.0677966	0.20355	FALSE	0.0612794	0.0592266	0.073322	0.0692943	0.0710965	1	11		0		0		0
Acta Vet Scand	0370400	England	eng	1959	9999	All articles	405	403	9	0.0223325	FALSE	0	0.0337079	0.0470588	0.0348837	0.037037	0.0483871	0.17217	FALSE	0.0543851	0.0449153	0.092793	0.0534553	0.0425615	1	9	149	387	216	9	148.5	378
Acta Vet Scand	0370400	England	eng	1959	9999	Research articles	395	395	9	0.0227848	FALSE	0	0.0337079	0.0487805	0.0357143	0.0375	0.05	0.162887	FALSE	0.0543851	0.0460004	0.0745121	0.0541457	0.0445902	1	9	150	381	216	9	149	372
Acta Virol	0370401	Slovakia	eng	1957	9999	All articles	292	292	8	0.0273973	FALSE	0	0.0545455	0.0350877	0.0634921	0.0701754	0.0666667	0.173508	FALSE	0.0987346	0.0324753	0.0449806	0.0709044	0.0470162	2	13		0		0		0
Acta Virol	0370401	Slovakia	eng	1957	9999	Research articles	277	277	8	0.0288809	FALSE	0	0.0588235	0.0377358	0.0645161	0.0727273	0.0714286	0.171707	FALSE	0.0957802	0.0313851	0.045881	0.070908	0.0495986	1	7		0		0		0
Actas Dermosifiliogr	0373062	Spain	spa	1909	9999	All articles	1223	1223	38	0.0310711	FALSE	0	0.0436681	0.0550847	0.0301887	0.0378788	0.0305677	0.395312	TRUE	0.231955	0.232496	0.229088	0.222805	0.172179	1	38	90	1187	83	37	90	1150
Actas Dermosifiliogr	0373062	Spain	spa	1909	9999	Research articles	395	395	21	0.0531646	FALSE	0	0.0697674	0.0506329	0.0731707	0.106667	0.0821918	0.303329	FALSE	0.164825	0.161445	0.127673	0.150208	0.132551	1	21	108.5	376	75	21	109	355
Actas Esp Psiquiatr	100886502	Spain	eng;spa	1999	9999	All articles	192	190	6	0.0315789	FALSE	0	0.0625	0.0789474	0.0425532	0.0555556	0.0540541	0.119935	FALSE	0.00628931	0.0877656	0.0278677	0.023452	0.0257437	2	9	0	190	0	9	0	181
Actas Esp Psiquiatr	100886502	Spain	eng;spa	1999	9999	Research articles	125	125	6	0.048	FALSE	0	0.08	0.125	0.0666667	0.0869565	0.0869565	0.117412	FALSE	0.00714286	0.0958921	0.0199887	0.0125766	0.0285335	2	9	0	125	0	9	0	116
Actas Urol Esp	7704993	Spain	eng;fre;spa	1977	9999	All articles	524	524	32	0.0610687	FALSE	0	0.114035	0.0540541	0.0884956	0.0816327	0.0681818	0.308186	FALSE	0.161202	0.121277	0.144465	0.161992	0.1849	1	32	44.5	524	24.5	32	45	492
Actas Urol Esp	7704993	Spain	eng;fre;spa	1977	9999	Research articles	415	415	30	0.0722892	FALSE	0	0.141304	0.0581395	0.105882	0.0684932	0.0759494	0.298932	FALSE	0.160321	0.107254	0.131146	0.132468	0.184746	1	30	56	415	34.5	30	58	385
Acupunct Med	9304117	England	eng	1983	9999	All articles	343	331	7	0.021148	FALSE	0	0.0365854	0.0266667	0.0597015	0.0327869	0.0434783	0.13188	FALSE	0.0461873	0.0394037	0.0962995	0.030432	0.0211845	4	14	201	11	54	1	222	10
Acupunct Med	9304117	England	eng	1983	9999	Research articles	261	261	6	0.0229885	FALSE	0	0.0517241	0.0327869	0.0384615	0.0408163	0.0487805	0.107057	FALSE	0.0416517	0.0285993	0.0579897	0.0304532	0.0196721	1	6	247	8		0	247	8
Acute Med	101553725	England	eng	2005	9999	All articles	206	205	9	0.0439024	FALSE	0	0.0857143	0.0857143	0.0857143	0.0784314	0.0612245	0.162386	FALSE	0.0710812	0.0652599	0.0753846	0.151522	0.0888731	1	9		0		0		0
Acute Med	101553725	England	eng	2005	9999	Research articles	189	188	7	0.037234	FALSE	0	0.115385	0.0857143	0.0857143	0.0930233	0.0612245	0.155033	FALSE	0.0646753	0.0652599	0.0753846	0.129359	0.0888731	1	7		0		0		0
Adapt Phys Activ Q	8701671	United States	eng	1984	9999	All articles	158	151	11	0.0728477	FALSE	0	0.130435	0.0740741	0.129032	0.119048	0.107143	0.194465	FALSE	0.0551552	0.062543	0.0989481	0.162358	0.065376	2	22	110	21	58	3	131	18
Adapt Phys Activ Q	8701671	United States	eng	1984	9999	Research articles	126	124	10	0.0806452	FALSE	0	0.15	0.0833333	0.08	0.09375	0.130435	0.123379	FALSE	0.025	0.0584192	0.0199916	0.0868827	0.0496066	1	10	163	13	115	2	163	11
Addict Behav	7603486	England	eng	1975	9999	All articles	1771	1771	45	0.0254094	FALSE	0	0.0214724	0.0390625	0.0249221	0.0191388	0.0266667	0.288112	FALSE	0.12071	0.115078	0.0938529	0.156325	0.163768	1	45	140	1754	121	45	141	1709
Addict Behav	7603486	England	eng	1975	9999	Research articles	1687	1687	45	0.0266746	FALSE	0	0.0216049	0.0403226	0.0267559	0.0202532	0.0285036	0.28429	FALSE	0.117784	0.11775	0.0925055	0.151867	0.15189	1	45	141	1685	121	45	141	1640
Addict Biol	9604935	United States	eng	1996	9999	All articles	620	617	17	0.0275527	FALSE	0	0.0537634	0.03	0.0196078	0.0462963	0.0368098	0.212726	FALSE	0.0489192	0.0454451	0.0549458	0.069052	0.0933874	1	17	139	431	102.5	14	140	417
Addict Biol	9604935	United States	eng	1996	9999	Research articles	613	613	15	0.0244698	FALSE	0	0.0537634	0.030303	0.0197368	0.0377358	0.0368098	0.211679	FALSE	0.0489192	0.0442955	0.0549976	0.0646937	0.0933874	1	15	140	429	109.5	12	140	417
Addict Sci Clin Pract	101316917	England	eng	2007	9999	All articles	150	146	7	0.0479452	FALSE	0	0.0416667	0.133333	0.0882353	0.111111	0.0652174	0.161799	FALSE	5.59317e-17	0.0458107	0.0861417	0.0306869	0.0667522	2	13	182	145	161	13	182.5	132
Addict Sci Clin Pract	101316917	England	eng	2007	9999	Research articles	137	137	7	0.0510949	FALSE	0	0.0416667	0.133333	0.09375	0.0869565	0.0697674	0.145162	FALSE	5.59317e-17	0.0458107	0.0843197	0.0186245	0.0681731	2	13	183	137	161	13	185	124
Addiction	9304118	England	eng;fre;spa	1993	9999	All articles	1742	1700	49	0.0288235	FALSE	0	0.0263158	0.0247253	0.0235602	0.0514469	0.0465116	0.314133	FALSE	0.164863	0.162012	0.151793	0.179817	0.185004	1	49	122.5	1630	92	46	124	1584
Addiction	9304118	England	eng;fre;spa	1993	9999	Research articles	971	971	25	0.0257467	FALSE	0	0.030303	0.0220994	0.028436	0.046875	0.0687831	0.263082	FALSE	0.121594	0.1075	0.0912268	0.149617	0.162351	1	25	189	947	147	25	190	922
Adicciones	9605506	Spain	eng;spa	1989	9999	All articles	179	179	12	0.0670391	FALSE	0	0.0666667	0.0731707	0.0909091	0.15	0.108696	0.195715	FALSE	0.00769231	0.0933406	0.0478723	0.0762294	0.156987	1	12		0		0		0
Adicciones	9605506	Spain	eng;spa	1989	9999	Research articles	144	144	11	0.0763889	FALSE	0	0.0869565	0.0789474	0.125	0.178571	0.102564	0.187745	FALSE	0.00869565	0.0973262	0.0468799	0.0565449	0.129164	1	11		0		0		0
Adipocyte	101567863	United States	eng	2012	9999	All articles	206	206	10	0.0485437	FALSE	0	0.0816327	0.0652174	0.0588235	0.0810811	0.05	0.110312	FALSE	0.0674815	0.0132931	0.0754219	0.119189	0.020311	1	10	61	87		0	61	87
Adipocyte	101567863	United States	eng	2012	9999	Research articles	192	192	3	0.015625	FALSE	0	0.0444444	0.05	0.0625	0.0857143	0.05	0.102331	FALSE	0.0528731	0.00460829	0.076733	0.116253	0.020311	14	18	62	85	73	7	61.5	78
Adm Policy Ment Health	8914574	United States	eng	1988	9999	All articles	423	423	14	0.0330969	FALSE	0	0.0540541	0.0777778	0.0752688	0.0340909	0.0641026	0.207891	FALSE	0.0866073	0.160377	0.135677	0.0451723	0.0606049	2	28		0		0		0
Adm Policy Ment Health	8914574	United States	eng	1988	9999	Research articles	394	394	14	0.035533	FALSE	0	0.056338	0.0843373	0.0705882	0.0384615	0.0649351	0.192228	FALSE	0.0693007	0.145067	0.123429	0.0288672	0.0582552	1	14		0		0		0
Adolesc Med State Art Rev	101314248	United States	eng	2007	9999	All articles	64	62	2	0.0322581	FALSE	0	0.0512821	0.0454545	1			0.0480532	FALSE	0.0438116	1.77013e-17				7	10		0		0		0
Adolesc Med State Art Rev	101314248	United States	eng	2007	9999	Research articles	14	14	2
Adv Anat Embryol Cell Biol	0407712	Germany	eng	1973	9999	All articles	104	103	12	0.116505	TRUE	3	0.133333	0.192308	0.147059	0.545455	0.166667	0.164731	FALSE	0.027027	0.0842294	0.0918114	0.521552	0	3	12		0		0		0
Adv Anat Embryol Cell Biol	0407712	Germany	eng	1973	9999	Research articles	101	101	12	0.118812	TRUE	3	0.142857	0.2	0.147059	0.545455	0.166667	0.16317	FALSE	0.0285714	0.0745342	0.0918114	0.521552	0	3	12		0		0		0
Adv Anat Pathol	9435676	United States	eng	1994	9999	All articles	180	179	12	0.0670391	FALSE	0	0.0789474	0.0645161	0.0810811	0.0540541	0.138889	0.216101	FALSE	0.101566	0.0497512	0.1738	0.0380028	0.117398	1	12		0		0		0
Adv Anat Pathol	9435676	United States	eng	1994	9999	Research articles	172	172	12	0.0697674	FALSE	0	0.0833333	0.0666667	0.0882353	0.0555556	0.138889	0.218674	FALSE	0.105345	0.0552083	0.171955	0.0197938	0.117398	1	12		0		0		0
Adv Appl Microbiol	0370413	United States	eng	1959	9999	All articles	82	82	3	0.0365854	FALSE	0	0.117647	0.142857	0.125	0.0526316	0.125	0.0672596	FALSE	0.0338558	0.0350404	0.0446406	0	0.118322	3	5		0		0		0
Adv Appl Microbiol	0370413	United States	eng	1959	9999	Research articles	82	82	3	0.0365854	FALSE	0	0.117647	0.142857	0.125	0.0526316	0.125	0.0672596	FALSE	0.0338558	0.0350404	0.0446406	0	0.118322	3	5		0		0		0
Adv Biochem Eng Biotechnol	8307733	Germany	eng	1983	9999	All articles	251	250	4	0.016	FALSE	0	0.0526316	0.0666667	0.0487805	0.0576923	0.0727273	0.0628825	FALSE	0.0752599	0.050802	0.0474205	0.0288145	0.0573609	1	4		0		0		0
Adv Biochem Eng Biotechnol	8307733	Germany	eng	1983	9999	Research articles	240	240	4	0.0166667	FALSE	0	0.0384615	0.0465116	0.0487805	0.0588235	0.0754717	0.0415802	FALSE	0.0332653	0.00775194	0.0474205	0.0291502	0.0460094	1	4		0		0		0
Adv Biol Regul	101572336	England	eng	2012	9999	All articles	200	199	25	0.125628	TRUE	1	0.16129	0.142857	0.121951	0.122449	0.0930233	0.307885	FALSE	0.110213	0.100091	0.125893	0.189247	0.200062	1	25	13	188	7	19	14	169
Adv Biol Regul	101572336	England	eng	2012	9999	Research articles	188	188	19	0.101064	TRUE	2	0.103448	0.121212	0.105263	0.12766	0.097561	0.29836	FALSE	0.0957482	0.0842712	0.110859	0.184474	0.198882	1	19	13	187	7	19	14	168
Adv Biosyst	101711718	Germany	eng	2017	9999	All articles	194	194	5	0.0257732	FALSE	0			0.0517241	0.0714286	0.0327869	0.0423879	FALSE			0.016464	0	0.0366479	1	5	36	1		0	36	1
Adv Biosyst	101711718	Germany	eng	2017	9999	Research articles	189	189	5	0.026455	FALSE	0			0.0535714	0.0714286	0.0336134	0.0402978	FALSE			0.0167395	0	0.0341893	1	5	36	1		0	36	1
Adv Cancer Res	0370416	United States	eng	1953	9999	All articles	172	172	18	0.104651	FALSE	0	0.105263	0.0967742	0.0789474	0.114286	0.233333	0.153775	FALSE	0.0849883	0.0971147	0.0932255	0.144555	0.121703	1	18		0		0		0
Adv Cancer Res	0370416	United States	eng	1953	9999	Research articles	160	160	13	0.08125	FALSE	0	0.0857143	0.103448	0.0588235	0.117647	0.178571	0.130548	FALSE	0.0527344	0.101	0.0690194	0.139563	0.0846774	1	13		0		0		0
Adv Child Dev Behav	0370417	United States	eng	1963	9999	All articles	101	101	3	0.029703	FALSE	0	0.111111	0.0526316	0.166667	0.111111	0.157895	0.0920502	FALSE	0.126154	0	0.133333	0.0243902	0.0977836	8	14		0		0		0
Adv Child Dev Behav	0370417	United States	eng	1963	9999	Research articles	93	93	3	0.0322581	FALSE	0	0.115385	0.0555556	0.125	0.0625	0.117647	0.0606123	FALSE	0.127894	0	0.0524642	0	0.0524064	2	4		0		0		0
Adv Chronic Kidney Dis	101209214	United States	eng	2004	9999	All articles	328	327	40	0.122324	TRUE	1	0.084507	0.114754	0.111111	0.128571	0.177419	0.140746	FALSE	0.0701454	0.0902165	0.0614559	0.108614	0.135491	1	40	86	246	1	19	90	227
Adv Chronic Kidney Dis	101209214	United States	eng	2004	9999	Research articles	267	267	10	0.0374532	FALSE	0	0.0338983	0.0408163	0.0392157	0.0517241	0.1	0.0732829	FALSE	0.0199887	0.00869565	0.00769231	0.0449683	0.0710123	1	10	91.5	220	84	9	95	211
Adv Clin Chem	2985173R	United States	eng	1958	9999	All articles	185	185	25	0.135135	TRUE	1	0.131579	0.114286	0.142857	0.142857	0.142857	0.0903195	FALSE	0.0648826	0.0340909	0.0425532	0.0614698	0.0421492	1	25		0		0		0
Adv Clin Chem	2985173R	United States	eng	1958	9999	Research articles	159	159	5	0.0314465	FALSE	0	0.0606061	0.0322581	0.0333333	0.0666667	0.0285714	0.0450216	FALSE	0.0290905	0	2.8071e-17	0.027493	5.59317e-17	1	5		0		0		0
Adv Clin Exp Med	101138582	Poland	eng	1998	9999	All articles	939	938	15	0.0159915	FALSE	0	0.0283688	0.0272109	0.0153061	0.0215517	0.018018	0.177822	FALSE	0.0373474	0.0730252	0.0740532	0.0598534	0.067042	1	15	111	123	105	4	113	119
Adv Clin Exp Med	101138582	Poland	eng	1998	9999	Research articles	929	928	15	0.0161638	FALSE	0	0.0298507	0.0272109	0.0153846	0.021645	0.0180995	0.176509	FALSE	0.0387367	0.0730252	0.0725801	0.0600632	0.0671844	1	15	111	123	105	4	113	119
Adv Colloid Interface Sci	8706645	Netherlands	eng	1967	9999	All articles	570	567	9	0.015873	FALSE	0	0.0243902	0.032967	0.0182927	0.0352941	0.0288462	0.125001	FALSE	0.04043	0.0492588	0.043315	0.0232234	0.0471613	2	18	98	559	99	18	98	541
Adv Colloid Interface Sci	8706645	Netherlands	eng	1967	9999	Research articles	549	549	9	0.0163934	FALSE	0	0.0247934	0.0348837	0.0189873	0.0361446	0.029703	0.118216	FALSE	0.0383352	0.0334202	0.0378241	0.0239172	0.0479109	2	18	99	548	99	18	99	530
Adv Dent Res	8802131	United States	eng	1987	9999	All articles	63	63	4	0.0634921	FALSE	0	0.142857	0.444444		0.0689655	0.166667	0.151384	FALSE	0	0.22623		0.0404412	0.140016	3	10		0		0		0
Adv Dent Res	8802131	United States	eng	1987	9999	Research articles	52	52	3	0.0576923	FALSE	0	0.166667	0.428571		0.0833333	0.133333	0.125379	FALSE	0	0.177945		0.030273	0.0999546	3	7		0		0		0
Adv Drug Deliv Rev	8710523	Netherlands	eng	1987	9999	All articles	868	868	9	0.0103687	FALSE	0	0.0287356	0.0252525	0.025641	0.0233918	0.0177515	0.115808	FALSE	0.062249	0.0723922	0.0593383	0.0731343	0.0769887	2	18	106	792	86	14	106	778
Adv Drug Deliv Rev	8710523	Netherlands	eng	1987	9999	Research articles	788	788	7	0.00888325	FALSE	0	0.025641	0.021978	0.028169	0.0193548	0.0196078	0.0835241	FALSE	0.0285011	0.0416115	0.0282683	0.0455238	0.0478949	2	14	106	786	86	14	106	772
Adv Emerg Nurs J	101285075	United States	eng	2006	9999	All articles	212	187	13	0.0695187	FALSE	0	0.0714286	0.0833333	0.105263	0.0731707	0.0681818	0.231826	FALSE	0.0491746	0.167669	0.195238	0.0980571	0.077563	1	13		0		0		0
Adv Emerg Nurs J	101285075	United States	eng	2006	9999	Research articles	172	172	10	0.0581395	FALSE	0	0.0769231	0.0909091	0.0882353	0.0810811	0.0714286	0.184359	FALSE	0.0266464	0.122097	0.144072	0.0701459	0.0712497	2	20		0		0		0
Adv Exp Med Biol	0121103	United States	eng	1967	9999	All articles	6177	6165	56	0.00908354	FALSE	0	0.0192308	0.00886263	0.0244073	0.0420635	0.0142109	0.236684	FALSE	0.212729	0.168883	0.188551	0.161837	0.169493	1	56		0		0		0
Adv Exp Med Biol	0121103	United States	eng	1967	9999	Research articles	5932	5932	56	0.00944032	FALSE	0	0.0144231	0.0090978	0.0246827	0.0425703	0.0135747	0.224029	FALSE	0.185476	0.161376	0.182731	0.156037	0.165584	1	56		0		0		0
Adv Food Nutr Res	9001271	United States	eng	1989	9999	All articles	135	135	8	0.0592593	FALSE	0	0.142857	0.136364	0.103448	0.0882353	0.111111	0.0922138	FALSE	0.0333333	0.154386	0.0583633	0.0320164	0.0299577	1	8		0		0		0
Adv Food Nutr Res	9001271	United States	eng	1989	9999	Research articles	119	119	4	0.0336134	FALSE	0	0.0909091	0.157895	0.0769231	0.0645161	0.0625	0.0577631	FALSE	0	0.14188	0.0249833	0.0219668	0.00787402	4	4		0		0		0
Adv Genet	0370421	United States	eng	1947	9999	All articles	87	87	10	0.114943	TRUE	1	0.111111	0.107143	0.0952381	1	0.2	0.081227	FALSE	0.0181818	0.0539683	0.0486486		0.0454545	1	10		0		0		0
Adv Genet	0370421	United States	eng	1947	9999	Research articles	82	82	10	0.121951	TRUE	1	0.111111	0.111111	0.0526316	1	0.125	0.0706431	FALSE	0.0181818	0.0551552	0		4.38246e-17	1	10		0		0		0
Adv Gerontol	100971443	Russia (Federation)	eng;rus	19uu	9999	All articles	641	641	17	0.0265211	FALSE	0	0.0442478	0.0403226	0.0542636	0.0444444	0.0357143	0.267623	FALSE	0.0930832	0.136465	0.156648	0.116683	0.12237	1	17		0		0		0
Adv Gerontol	100971443	Russia (Federation)	eng;rus	19uu	9999	Research articles	631	631	17	0.0269414	FALSE	0	0.0446429	0.0403226	0.0564516	0.0458015	0.0357143	0.267159	FALSE	0.0932981	0.136465	0.154866	0.116823	0.12237	1	17		0		0		0
Adv Health Sci Educ Theory Pract	9612021	Netherlands	eng	1996	9999	All articles	402	402	22	0.0547264	FALSE	0	0.0510204	0.0519481	0.0454545	0.0735294	0.0704225	0.214796	FALSE	0.0915679	0.105068	0.144995	0.0602131	0.100032	1	22	200	369	18.5	2	200	367
Adv Health Sci Educ Theory Pract	9612021	Netherlands	eng	1996	9999	Research articles	357	357	8	0.022409	FALSE	0	0.0333333	0.057971	0.0540541	0.05	0.046875	0.173279	FALSE	0.0657379	0.0908777	0.0756264	0.0337538	0.0505327	2	16	202	357	208	16	202	341
Adv Healthc Mater	101581613	Germany	eng	2012	9999	All articles	1583	1582	32	0.0202276	FALSE	0	0.0147601	0.0196078	0.0264901	0.0139665	0.0347826	0.17291	FALSE	0.0708763	0.0746363	0.0675214	0.062366	0.0707343	1	32		0		0		0
Adv Healthc Mater	101581613	Germany	eng	2012	9999	Research articles	1546	1546	29	0.0187581	FALSE	0	0.0150376	0.0166113	0.0236486	0.0143266	0.0329341	0.165953	FALSE	0.0629304	0.0738931	0.0668375	0.0518043	0.0595805	1	29		0		0		0
Adv Immunol	0370425	United States	eng	1961	9999	All articles	108	108	2	0.0185185	FALSE	0	0.0434783	0.08	0.08	0.0666667	0.05	0.0231651	FALSE	0	0.0131579	0.0784443	0	1.76364e-17	8	6		0		0		0
Adv Immunol	0370425	United States	eng	1961	9999	Research articles	105	105	2	0.0190476	FALSE	0	0.0454545	0.0416667	0.0833333	0.0666667	0.05	0.0205121	FALSE	0	8.61501e-17	0.0793168	0	1.76364e-17	7	4		0		0		0
Adv Mar Biol	0370431	United States	eng	1963	9999	All articles	85	85	7	0.0823529	FALSE	0	0.2	0.1	0.176471	0.285714	0.222222	0.142976	FALSE	0.124079	0.146671	0.105595	0.10773	0.027027	1	7		0		0		0
Adv Mar Biol	0370431	United States	eng	1963	9999	Research articles	74	74	3	0.0405405	FALSE	0	0.153846	0.115385	0.142857	0.230769	0.25	0.107495	FALSE	0.0692156	0.131705	0.039929	0.075058	0.0285714	6	17		0		0		0
Adv Mater	9885358	Germany	eng	1989	9999	All articles	6506	6501	69	0.0106138	FALSE	0	0.0159681	0.0154221	0.0138686	0.00982962	0.0102115	0.365903	TRUE	0.145463	0.205657	0.189926	0.205243	0.188434	2	138		0		0		0
Adv Mater	9885358	Germany	eng	1989	9999	Research articles	6332	6332	69	0.010897	FALSE	0	0.0172228	0.0157025	0.0133136	0.0099734	0.0104712	0.361659	TRUE	0.140313	0.201502	0.187028	0.202117	0.185247	1	69		0		0		0
Adv Med Sci	101276222	Netherlands	eng	2006	9999	All articles	289	289	8	0.0276817	FALSE	0	0.0545455	0.0363636	0.0526316	0.0701754	0.0461538	0.121474	FALSE	0.0320864	0.0236589	0.0331767	0.0360751	0.0215973	1	8	206	289	104	8	209	281
Adv Med Sci	101276222	Netherlands	eng	2006	9999	Research articles	289	289	8	0.0276817	FALSE	0	0.0545455	0.0363636	0.0526316	0.0701754	0.0461538	0.121474	FALSE	0.0320864	0.0236589	0.0331767	0.0360751	0.0215973	1	8	206	289	104	8	209	281
Adv Microb Physiol	0117147	England	eng	1967	9999	All articles	68	67	5	0.0746269	FALSE	0	0.2	0.230769	0.142857	0.0833333	0.0555556	0.0577229	FALSE	0.025	0.0416667	0.0238095	2.13371e-17	2.47921e-17	1	5		0		0		0
Adv Microb Physiol	0117147	England	eng	1967	9999	Research articles	64	64	3	0.046875	FALSE	0	0.2	0.25	0.0769231	0.0909091	0.0555556	0.0447855	FALSE	0.025	0.0425532	2.13371e-17	0	2.47921e-17	2	6		0		0		0
Adv Mind Body Med	9813115	United States	eng	1998	9999	All articles	70	70	5	0.0714286	FALSE	0	0.15	0.117647	0.142857	0.0833333	0.428571	0.0652039	FALSE	0.06875	0.060861	0.0217391	2.47921e-17	0.153509	1	5		0		0		0
Adv Mind Body Med	9813115	United States	eng	1998	9999	Research articles	63	63	5	0.0793651	FALSE	0	0.133333	0.133333	0.142857	0.0833333	0.428571	0.0554073	FALSE	0.0312169	0.0634146	0.0217391	2.47921e-17	0.153509	1	5		0		0		0
Adv Neonatal Care	101125644	United States	eng	2001	9999	All articles	393	330	20	0.0606061	FALSE	0	0.125	0.0461538	0.057971	0.0735294	0.0555556	0.15467	FALSE	0.0770662	0.0677435	0.0602112	0.0884693	0.0572403	1	20		0		0		0
Adv Neonatal Care	101125644	United States	eng	2001	9999	Research articles	295	294	8	0.0272109	FALSE	0	0.0851064	0.0350877	0.046875	0.0655738	0.0461538	0.125257	FALSE	0.0365591	0.0417126	0.0522818	0.0596738	0.0323542	1	8		0		0		0
Adv Neurobiol	101571545	United States	eng	2011	9999	All articles	205	205	6	0.0292683	FALSE	0	0.0909091	0.0810811	0.0421053	0.0454545	0.103448	0.0961143	FALSE	0.0917832	0.0835465	0.110944	0	0.0562298	1	6		0		0		0
Adv Neurobiol	101571545	United States	eng	2011	9999	Research articles	202	202	5	0.0247525	FALSE	0	0.0952381	0.0555556	0.0425532	0.0454545	0.103448	0.0912048	FALSE	0.0845666	0.0654348	0.108881	0	0.0562298	1	5		0		0		0
Adv Nutr	101540874	United States	eng	2010	9999	All articles	525	510	10	0.0196078	FALSE	0	0.0618557	0.0263158	0.0340909	0.0958904	0.0724638	0.15922	FALSE	0.0793467	0.0556437	0.0577596	0.0694077	0.102897	1	10	117	161	108.5	8	117	153
Adv Nutr	101540874	United States	eng	2010	9999	Research articles	451	451	9	0.0199557	FALSE	0	0.04	0.0294118	0.0253165	0.0882353	0.0708661	0.13684	FALSE	0.0424754	0.0480953	0.0355354	0.058228	0.0927994	1	9	118	152	114	7	119	145
Adv Otorhinolaryngol	0242534	Switzerland	eng	1969	9999	All articles	143	143	20	0.13986	TRUE	2	0.416667	0.322581	0.157895	0.133333	0.171429	0.323149	FALSE	0.351171	0.406711	0.197443	0.0294118	0.175556	1	20	18	16		0	18	16
Adv Otorhinolaryngol	0242534	Switzerland	eng	1969	9999	Research articles	142	142	20	0.140845	TRUE	2	0.416667	0.327869	0.157895	0.133333	0.171429	0.320182	FALSE	0.351171	0.402752	0.197443	0.0294118	0.175556	1	20	18	16		0	18	16
Adv Parasitol	0370435	England	eng	1963	9999	All articles	150	149	8	0.0536913	FALSE	0	0.107143	0.162791	0.166667	0.222222	0.296296	0.217734	FALSE	0.0590501	0.209419	0.087247	0.190367	0.31917	4	16		0		0		0
Adv Parasitol	0370435	England	eng	1963	9999	Research articles	140	140	8	0.0571429	FALSE	0	0.111111	0.166667	0.142857	0.230769	0.291667	0.208678	FALSE	0.049	0.211071	0.0578495	0.193089	0.303777	1	8		0		0		0
Adv Pediatr	0370436	United States	eng	1942	9999	All articles	86	86	5	0.0581395	FALSE	0	0.142857	0.047619	0.105263	0.0625	0.0625	0.0594622	FALSE	0.0322581	5.62821e-17	0.0185185	0	0	1	5		0		0		0
Adv Pediatr	0370436	United States	eng	1942	9999	Research articles	8	8	2
Adv Perit Dial	9104803	Canada	eng	1985	9999	All articles	58	57	10	0.175439	TRUE	3	0.266667	0.166667	0.1875	0.214286		0.304775	FALSE	0.197306	0.152542	0.215851	0.0648485		2	10		0		0		0
Adv Perit Dial	9104803	Canada	eng	1985	9999	Research articles	57	57	10	0.175439	TRUE	8	0.266667	0.166667	0.1875	0.214286		0.304775	FALSE	0.197306	0.152542	0.215851	0.0648485		2	10		0		0		0
Adv Pharmacol	9015397	United States	eng	1990	9999	All articles	184	183	5	0.0273224	FALSE	0	0.0909091	0.0512821	0.0833333	0.0487805	0.0882353	0.0713688	FALSE	0.0484081	0.0229756	0.0682651	0.0227148	0.0919936	1	5		0		0		0
Adv Pharmacol	9015397	United States	eng	1990	9999	Research articles	166	166	3	0.0180723	FALSE	0	0.0333333	0.0294118	0.0606061	0.0263158	0.0645161	0.027993	FALSE	0	6.85216e-17	0.0312057	0	0.0442949	1	3		0		0		0
Adv Physiol Educ	100913944	United States	eng	1989	9999	All articles	469	466	14	0.0300429	FALSE	0	0.0405405	0.0322581	0.0421053	0.0438596	0.0333333	0.190684	FALSE	0.0693625	0.0656148	0.065086	0.10243	0.0513911	2	14	126.5	166	57	6	130.5	160
Adv Physiol Educ	100913944	United States	eng	1989	9999	Research articles	318	318	6	0.0188679	FALSE	0	0.037037	0.0327869	0.03125	0.025641	0.0327869	0.132675	FALSE	0.0383499	0.0480093	0.0136329	0.0223438	0.00429185	1	6	139	111	48.5	4	139	107
Adv Protein Chem Struct Biol	101497281	Netherlands	eng	2008	9999	All articles	200	200	14	0.07	FALSE	0	0.0833333	0.108108	0.075	0.0810811	0.08	0.100669	FALSE	0.0863409	0.0403725	0.0509358	0.0811635	0.0844514	1	14		0		0		0
Adv Protein Chem Struct Biol	101497281	Netherlands	eng	2008	9999	Research articles	183	183	9	0.0491803	FALSE	0	0.0909091	0.121212	0.0833333	0.0909091	0.0833333	0.0785643	FALSE	0.0742081	0.0252101	0.0377171	0.0549221	0.0800759	1	9		0		0		0
Adv Respir Med	101697329	Poland	eng	1991	9999	All articles	310	310	15	0.0483871	FALSE	0	0.0533333	0.0576923	0.0677966	0.0714286	0.0882353	0.27274	FALSE	0.152869	0.125823	0.14885	0.139456	0.0821232	1	15	56	245	72.5	12	56	233
Adv Respir Med	101697329	Poland	eng	1991	9999	Research articles	270	270	15	0.0555556	FALSE	0	0.0655738	0.0652174	0.0754717	0.0769231	0.0517241	0.245293	FALSE	0.122037	0.125056	0.116091	0.110674	0.0408518	1	15	61.5	220	72.5	12	60.5	208
Adv Rheumatol	101734172	England	eng	2009	9999	All articles	300	299	21	0.0702341	FALSE	0		0.117647	0.0550459	0.119048	0.0793651	0.224309	FALSE		0.154674	0.127247	0.152753	0.100081	1	21	176	291	152	21	178.5	270
Adv Rheumatol	101734172	England	eng	2009	9999	Research articles	258	258	17	0.0658915	FALSE	2		0.116883	0.075	0.125	0.0819672	0.218533	FALSE		0.145746	0.12903	0.141602	0.101719	2	29	174.5	258	160	29	175	229
Adv Skin Wound Care	100911021	United States	eng	2000	9999	All articles	538	470	60	0.12766	TRUE	2	0.146067	0.139535	0.130952	0.118812	0.118182	0.260959	FALSE	0.198178	0.137195	0.166652	0.205483	0.190689	1	60		0		0		0
Adv Skin Wound Care	100911021	United States	eng	2000	9999	Research articles	271	271	19	0.0701107	FALSE	0	0.125	0.04	0.0869565	0.0847458	0.0441176	0.154157	FALSE	0.0806834	0.052141	0.0621363	0.107879	0.0898605	1	19		0		0		0
Adv Surg	0045335	United States	eng	1965	9999	All articles	93	93	3	0.0322581	FALSE	0	0.0555556	0.0555556	0.0555556	0.0526316	0.05	0.0435263	FALSE	9.93033e-17	0	0	0	0	1	3		0		0		0
Adv Surg	0045335	United States	eng	1965	9999	Research articles	0	0
Adv Ther	8611864	United States	eng	1984	9999	All articles	921	920	14	0.0152174	FALSE	0	0.03125	0.0425532	0.0185185	0.0337079	0.0138408	0.170352	FALSE	0.0565396	0.103007	0.10879	0.124887	0.0877053	1	14	159	1		0	159	1
Adv Ther	8611864	United States	eng	1984	9999	Research articles	853	853	12	0.014068	FALSE	0	0.032967	0.0300752	0.0204082	0.0359281	0.0112782	0.1363	FALSE	0.0312663	0.0744539	0.0683333	0.0831951	0.0515353	2	17	159	1		0	159	1
Adv Virus Res	0370441	United States	eng	1953	9999	All articles	109	109	5	0.0458716	FALSE	0	0.117647	0.111111	0.166667	0.09375	0.0833333	0.0617054	FALSE	0.0439883	0.02	0.0870027	0.0562298	0.0133333	1	5		0		0		0
Adv Virus Res	0370441	United States	eng	1953	9999	Research articles	104	104	4	0.0384615	FALSE	0	0.125	0.117647	0.166667	0.1	0.0434783	0.0522719	FALSE	0.015625	0.0204082	0.0870027	0.0584102	8.44074e-17	1	4		0		0		0
Adv Wound Care (New Rochelle)	101590593	United States	eng	2011	9999	All articles	272	272	9	0.0330882	FALSE	0	0.101449	0.0392157	0.0714286	0.204545	0.0454545	0.144977	FALSE	0.09854	0.0170385	0.0447624	0.184081	0.0414206	3	22	54	221	40.5	20	56	201
Adv Wound Care (New Rochelle)	101590593	United States	eng	2011	9999	Research articles	236	236	9	0.0381356	FALSE	0	0.134615	0.0408163	0.0731707	0.228571	0.0338983	0.142834	FALSE	0.113757	0.017956	0.045784	0.18523	0.0309266	2	18	56	189	43.5	16	57	173
Aerosp Med Hum Perform	101654770	United States	eng	2015	9999	All articles	945	765	12	0.0156863	FALSE	0	0.025	0.0428571	0.0405405	0.0422535	0.0518519	0.227066	FALSE	0.102685	0.0886871	0.106345	0.0986489	0.115341	2	24		0		0		0
Aerosp Med Hum Perform	101654770	United States	eng	2015	9999	Research articles	668	602	12	0.0199336	FALSE	0	0.0359712	0.025641	0.0336134	0.0254237	0.0366972	0.203872	FALSE	0.0788817	0.0770873	0.0898308	0.0781353	0.0802742	1	12		0		0		0
Aesthet Surg J	9707469	England	eng	1997	9999	All articles	1410	1383	43	0.0310918	FALSE	0	0.0355556	0.0337079	0.0321429	0.0498084	0.0314286	0.313962	FALSE	0.139793	0.168864	0.176531	0.151291	0.182293	1	43	70	19	64	2	70	17
Aesthet Surg J	9707469	England	eng	1997	9999	Research articles	692	692	18	0.0260116	FALSE	0	0.0344828	0.0564516	0.0551181	0.0454545	0.0207254	0.227518	FALSE	0.0840233	0.0808654	0.128085	0.0864688	0.113257	1	18	89	15	70	1	91.5	14
Aesthetic Plast Surg	7701756	United States	eng	1976	9999	All articles	1050	1049	29	0.0276454	FALSE	0	0.025974	0.0229008	0.0600858	0.0316206	0.0323741	0.232306	FALSE	0.0948154	0.0861906	0.158726	0.137419	0.151657	1	29	70.5	1030	6	28	73	1002
Aesthetic Plast Surg	7701756	United States	eng	1976	9999	Research articles	806	806	15	0.0186104	FALSE	0	0.03125	0.0254237	0.0280899	0.0315789	0.0416667	0.179464	FALSE	0.0606642	0.0693208	0.0903393	0.0738787	0.102683	1	15	85	806	78	15	85	791
Afr Health Sci	101149451	Uganda	eng	2001	9999	All articles	861	860	21	0.0244186	FALSE	0	0.0376344	0.038961	0.0136054	0.0263158	0.0226244	0.0931473	FALSE	0.036947	0.0445386	0.0281437	0.0525323	0.0340649	1	21		0		0		0
Afr Health Sci	101149451	Uganda	eng	2001	9999	Research articles	818	818	15	0.0183374	FALSE	0	0.0287356	0.0405405	0.0142857	0.028169	0.0233645	0.0863525	FALSE	0.0291601	0.0394228	0.0273551	0.040014	0.0314598	1	15		0		0		0
Afr J AIDS Res	101146510	South Africa	eng	2002	9999	All articles	203	200	8	0.04	FALSE	0	0.0666667	0.0681818	0.047619	0.121951	0.0930233	0.118737	FALSE	0.0290905	0.0471282	0.0232357	0.0275181	0.150486	1	8		0		0		0
Afr J AIDS Res	101146510	South Africa	eng	2002	9999	Research articles	189	189	8	0.042328	FALSE	0	0.0689655	0.075	0.05	0.128205	0.097561	0.110045	FALSE	0.029375	0.0260473	0.0178492	0.0279019	0.144781	1	8		0		0		0
Afr J Med Med Sci	7801013	Nigeria	eng;fre	1976	9999	All articles	79	79	4	0.0506329	FALSE	0	0.0833333	0.0645161				0.0810867	FALSE	0.0883502	0.0344103				1	4		0		0		0
Afr J Med Med Sci	7801013	Nigeria	eng;fre	1976	9999	Research articles	75	75	3	0.04	FALSE	0	0.0681818	0.0645161				0.0722965	FALSE	0.0711952	0.0344103				3	9		0		0		0
Afr J Paediatr Surg	101255062	India	eng	2004	9999	All articles	182	180	11	0.0611111	FALSE	0	0.0666667	0.0576923	0.130435	0.0666667		0.159306	FALSE	0.103538	0.127712	0.0286538	0.0351339		1	11		0		0		0
Afr J Paediatr Surg	101255062	India	eng	2004	9999	Research articles	142	142	3	0.0211268	FALSE	0	0.0454545	0.0769231	0.0714286	0.0869565		0.139381	FALSE	0.0902174	0.140744	5.62821e-17	0.0265218		20	21		0		0		0
Afr J Prim Health Care Fam Med	101520860	South Africa	eng	2009	9999	All articles	386	386	23	0.0595855	FALSE	0	0.0967742	0.047619	0.0724638	0.0574713	0.047619	0.208236	FALSE	0.104589	0.0997597	0.10895	0.0864833	0.0830855	1	23	126	385	83	23	129	362
Afr J Prim Health Care Fam Med	101520860	South Africa	eng	2009	9999	Research articles	371	371	20	0.0539084	FALSE	0	0.103448	0.0481928	0.0597015	0.0493827	0.0487805	0.200462	FALSE	0.109761	0.0963587	0.106632	0.0569702	0.086158	1	20	129	370	98.5	20	131.5	350
Afr J Reprod Health	9712263	Nigeria	eng;fre	1997	9999	All articles	272	272	8	0.0294118	FALSE	0	0.05	0.0508475	0.0434783	0.0408163	0.0517241	0.0675573	FALSE	0.0399567	0.0197015	0.0111717	0.00985124	0.0395604	1	8		0		0		0
Afr J Reprod Health	9712263	Nigeria	eng;fre	1997	9999	Research articles	230	230	6	0.026087	FALSE	0	0.0545455	0.0697674	0.05	0.0454545	0.0416667	0.0536394	FALSE	0.0275859	0.0118343	0.00606061	0.01047	0.014147	1	6		0		0		0
Afr J Tradit Complement Altern Med	101232990	Nigeria	eng	2004	9999	All articles	228	228	9	0.0394737	FALSE	0		0.0357143	0.0625			0.0925054	FALSE		0.028747	0.0916781			2	9		0		0		0
Afr J Tradit Complement Altern Med	101232990	Nigeria	eng	2004	9999	Research articles	228	228	9	0.0394737	FALSE	0		0.0357143	0.0625			0.0925054	FALSE		0.028747	0.0916781			2	9		0		0		0
Age Ageing	0375655	England	eng	1972	9999	All articles	921	920	14	0.0152174	FALSE	0	0.0295567	0.0337079	0.0215054	0.0295858	0.0326087	0.18573	FALSE	0.0444991	0.0903998	0.0628602	0.0692468	0.0674321	1	14	139	557	107	9	139.5	548
Age Ageing	0375655	England	eng	1972	9999	Research articles	770	770	13	0.0168831	FALSE	0	0.0338983	0.0344828	0.0258065	0.037594	0.0375	0.16594	FALSE	0.0430507	0.0649942	0.0531489	0.0572914	0.0477308	1	13	144	517	107	9	145	508
Ageing Res Rev	101128963	England	eng	2002	9999	All articles	409	409	10	0.0244499	FALSE	0	0.038961	0.027027	0.0480769	0.0416667	0.0609756	0.11596	FALSE	0.00628931	0.0242157	0.0843199	0.0603731	0.0697167	1	10	98	399	66	9	98.5	390
Ageing Res Rev	101128963	England	eng	2002	9999	Research articles	395	395	9	0.0227848	FALSE	0	0.027027	0.028169	0.040404	0.0422535	0.0625	0.104474	FALSE	0.0031746	0.00989966	0.0632288	0.0614506	0.0623636	1	9	97	395	66	9	98	386
Aggress Behav	7502265	United States	eng	1974	9999	All articles	282	276	6	0.0217391	FALSE	0	0.04	0.0833333	0.0363636	0.0338983	0.046875	0.124057	FALSE	0.0419061	0.0488909	0.0183389	0.0176904	0.0527124	2	12	228.5	274	214	12	229.5	262
Aggress Behav	7502265	United States	eng	1974	9999	Research articles	271	271	6	0.0221402	FALSE	0	0.0416667	0.0833333	0.0363636	0.0344828	0.0483871	0.116973	FALSE	0.0435203	0.0488909	0.0183389	0.01435	0.0495739	2	12	230.5	270	214	12	232.5	258
Aging (Albany NY)	101508617	United States	eng	2008	9999	All articles	1885	1884	26	0.0138004	FALSE	0	0.0394737	0.0177936	0.0247525	0.0163043	0.0124858	0.185891	FALSE	0.0917313	0.0692365	0.0971673	0.104262	0.123515	1	26	72	1643	65	19	72	1624
Aging (Albany NY)	101508617	United States	eng	2008	9999	Research articles	1439	1439	26	0.0180681	FALSE	0	0.0731707	0.0224215	0.0362319	0.0232558	0.0149051	0.173648	FALSE	0.0933848	0.056673	0.0609101	0.0980373	0.120118	1	26	81	1311	65	19	82	1292
Aging Cell	101130839	England	eng	2002	9999	All articles	716	702	18	0.025641	FALSE	0	0.0258621	0.0347826	0.028169	0.0273973	0.0327869	0.126639	FALSE	0.0536906	0.0474863	0.0251424	0.0381486	0.0439779	1	18	144	225	157	7	144	218
Aging Cell	101130839	England	eng	2002	9999	Research articles	699	699	18	0.0257511	FALSE	0	0.0258621	0.0347826	0.0285714	0.0273973	0.032967	0.126449	FALSE	0.0536906	0.0474863	0.0235548	0.0381486	0.0440294	1	18	144.5	224	157	7	144	217
Aging Clin Exp Res	101132995	Germany	eng	2002	9999	All articles	1035	1033	17	0.0164569	FALSE	0	0.0428571	0.0178571	0.0456853	0.019802	0.0306748	0.186455	FALSE	0.0593954	0.0512279	0.155233	0.0673494	0.0945439	1	17	73	1021	39	17	73	1004
Aging Clin Exp Res	101132995	Germany	eng	2002	9999	Research articles	936	935	16	0.0171123	FALSE	0	0.0387597	0.0189873	0.0502793	0.0224719	0.0309278	0.170541	FALSE	0.0473197	0.0452542	0.150337	0.0526915	0.0740732	1	16	76	935	38	16	76	919
Aging Male	9808210	England	eng	1998	9999	All articles	343	339	12	0.0353982	FALSE	0	0.0888889	0.097561	0.075	0.0930233	0.0393701	0.232893	FALSE	0.107601	0.108051	0.0519386	0.169057	0.145097	1	12		0		0		0
Aging Male	9808210	England	eng	1998	9999	Research articles	329	329	10	0.0303951	FALSE	0	0.0952381	0.1	0.075	0.097561	0.04	0.226965	FALSE	0.0819026	0.108445	0.0519386	0.16372	0.141144	4	32		0		0		0
Aging Ment Health	9705773	England	eng	1997	9999	All articles	1031	1014	16	0.0157791	FALSE	0	0.0241935	0.0211268	0.0314465	0.0240385	0.0183727	0.170549	FALSE	0.0386033	0.0513524	0.059529	0.0549694	0.0949597	1	16		0		0		0
Aging Ment Health	9705773	England	eng	1997	9999	Research articles	991	991	12	0.012109	FALSE	0	0.0252101	0.0222222	0.0258065	0.0243902	0.0185676	0.167035	FALSE	0.0383459	0.048938	0.0524569	0.0517765	0.0933706	1	12		0		0		0
Agri	9426197	Turkey	eng;tur	1989	9999	All articles	191	191	8	0.0418848	FALSE	0	0.05	0.0789474	0.0526316	0.0588235	0.097561	0.170963	FALSE	0.0162103	0.0764768	0.0248201	0.0779832	0.114404	1	8		0		0		0
Agri	9426197	Turkey	eng;tur	1989	9999	Research articles	155	155	5	0.0322581	FALSE	0	0.0571429	0.0606061	0.0625	0.0645161	0.0833333	0.136539	FALSE	0.0121933	0.0603297	0.0287382	0.0813741	0.0523594	2	5		0		0		0
AIDS	8710219	England	eng	1987	9999	All articles	1909	1861	27	0.0145083	FALSE	0	0.023622	0.0262467	0.0263158	0.0221607	0.0251397	0.299918	FALSE	0.133707	0.13264	0.137185	0.13406	0.137441	1	27		0		0		0
AIDS	8710219	England	eng	1987	9999	Research articles	1413	1398	26	0.018598	FALSE	0	0.0259259	0.0352113	0.0248227	0.024055	0.0295203	0.28911	FALSE	0.11758	0.126774	0.123724	0.133437	0.128478	2	52		0		0		0
AIDS Behav	9712133	United States	eng	1997	9999	All articles	1730	1730	38	0.0219653	FALSE	0	0.0232558	0.033033	0.030137	0.0248756	0.0215054	0.320478	FALSE	0.127835	0.17437	0.178094	0.165438	0.155241	1	38		0		0		0
AIDS Behav	9712133	United States	eng	1997	9999	Research articles	1677	1677	38	0.0226595	FALSE	0	0.0239044	0.0341615	0.03125	0.0255754	0.0221607	0.312885	FALSE	0.12041	0.166286	0.170075	0.153054	0.148498	1	38		0		0		0
AIDS Care	8915313	England	eng	1989	9999	All articles	1288	1279	35	0.0273651	FALSE	0	0.0358744	0.0295082	0.0378151	0.0186567	0.0163265	0.199439	FALSE	0.0829328	0.0935162	0.0894421	0.0917665	0.060738	1	35		0		0		0
AIDS Care	8915313	England	eng	1989	9999	Research articles	1273	1273	34	0.0267086	FALSE	0	0.0316742	0.0298013	0.0378151	0.0187266	0.0163265	0.197371	FALSE	0.0812419	0.0881597	0.0894421	0.0903209	0.060738	1	34		0		0		0
AIDS Educ Prev	9002873	United States	eng	1989	9999	All articles	212	206	9	0.0436893	FALSE	0	0.075	0.0714286	0.075	0.0666667	0.0512821	0.128799	FALSE	0.0697934	0.0413336	0.032359	0.0347457	0.0473872	1	9		0		0		0
AIDS Educ Prev	9002873	United States	eng	1989	9999	Research articles	204	204	9	0.0441176	FALSE	0	0.075	0.0714286	0.075	0.0697674	0.0512821	0.128176	FALSE	0.0697934	0.0413336	0.032359	0.03063	0.0473872	1	9		0		0		0
AIDS Patient Care STDS	9607225	United States	eng	1996	9999	All articles	359	352	7	0.0198864	FALSE	0	0.0425532	0.04	0.0508475	0.0322581	0.0645161	0.149577	FALSE	0.069451	0.0321933	0.0288197	0.0304433	0.0589281	3	20		0		0		0
AIDS Patient Care STDS	9607225	United States	eng	1996	9999	Research articles	319	319	6	0.0188088	FALSE	0	0.0493827	0.0454545	0.0508475	0.0344828	0.0545455	0.147069	FALSE	0.0654804	0.0285879	0.0288197	0.0292944	0.0527649	4	20		0		0		0
AIDS Res Hum Retroviruses	8709376	United States	eng	1987	9999	All articles	902	898	29	0.032294	FALSE	0	0.0204082	0.0228571	0.040404	0.037037	0.0538922	0.224481	FALSE	0.0796364	0.0630151	0.102874	0.0783842	0.111644	1	29		0		0		0
AIDS Res Hum Retroviruses	8709376	United States	eng	1987	9999	Research articles	803	802	29	0.0361596	FALSE	0	0.0239521	0.0243902	0.0444444	0.0422535	0.0604027	0.222146	FALSE	0.0791678	0.0635425	0.103137	0.0780479	0.1106	1	29		0		0		0
AIDS Res Ther	101237921	England	eng	2004	9999	All articles	214	214	8	0.0373832	FALSE	0	0.0697674	0.0487805	0.0483871	0.0714286	0.1	0.108411	FALSE	0.0415285	0.0189279	0.0510145	0.0509985	0.0548345	1	8	112	214	106	8	112	206
AIDS Res Ther	101237921	England	eng	2004	9999	Research articles	212	212	8	0.0377358	FALSE	0	0.0697674	0.0487805	0.05	0.0714286	0.1	0.107515	FALSE	0.0415285	0.0189279	0.0466744	0.0509985	0.0548345	1	8	112.5	212	106	8	112.5	204
AIDS Rev	101134876	Spain	eng	1999	9999	All articles	152	152	22	0.144737	TRUE	1	0.133333	0.103448	0.151515	0.233333	0.166667	0.215546	FALSE	0.117117	0.0635338	0.104799	0.198418	0.188835	1	22		0		0		0
AIDS Rev	101134876	Spain	eng	1999	9999	Research articles	124	124	10	0.0806452	FALSE	0	0.1	0.111111	0.16129	0.130435	0.173913	0.169268	FALSE	0.0502661	0.0406988	0.102216	0.149425	0.159262	1	10		0		0		0
Air Med J	9312325	United States	eng	1993	9999	All articles	423	390	29	0.074359	FALSE	0	0.0833333	0.084507	0.0882353	0.105882	0.0638298	0.250054	FALSE	0.146535	0.080243	0.119862	0.262917	0.12213	1	29	76	369	9	29	84.5	340
Air Med J	9312325	United States	eng	1993	9999	Research articles	222	222	15	0.0675676	FALSE	0	0.0606061	0.0434783	0.0833333	0.159091	0.0634921	0.176032	FALSE	0.0380686	0.0133895	0.073185	0.202266	0.086869	1	15	113	217	114	15	113	202
AJNR Am J Neuroradiol	8003708	United States	eng	1980	9999	All articles	2144	2103	60	0.0285307	FALSE	0	0.0416667	0.0415704	0.0294785	0.0185185	0.0179949	0.337424	FALSE	0.175584	0.17734	0.172237	0.154489	0.146045	1	60	89	1631	82	47	89	1584
AJNR Am J Neuroradiol	8003708	United States	eng	1980	9999	Research articles	1775	1775	53	0.0298592	FALSE	0	0.0477528	0.0494505	0.0251397	0.0191781	0.0210843	0.320981	FALSE	0.163194	0.148602	0.151995	0.137669	0.131195	1	53	89	1628	82	47	89	1581
AJOB Empir Bioeth	101631047	United States	eng	2014	9999	All articles	106	106	5	0.0471698	FALSE	0	0.25	0.125	0.0967742	0.04	0.0769231	0.0689439	FALSE	0.0498575	0.0534723	0.034797	0	0.0141814	1	5		0		0		0
AJOB Empir Bioeth	101631047	United States	eng	2014	9999	Research articles	105	105	5	0.047619	FALSE	0	0.142857	0.125	0.0967742	0.04	0.0769231	0.0659731	FALSE	0	0.0534723	0.034797	0	0.0141814	1	5		0		0		0
AJOB Neurosci	101518076	United States	eng	2010	9999	All articles	72	71	6	0.084507	FALSE	0	0.333333	1	0.333333	0.25	0.05	0.125256	FALSE	0	0	0	0	0.0707576	1	6	42	1		0	42	1
AJOB Neurosci	101518076	United States	eng	2010	9999	Research articles	9	8	1
AJR Am J Roentgenol	7708173	United States	eng	1976	9999	All articles	2593	2558	60	0.0234558	FALSE	0	0.0214876	0.0274262	0.0278884	0.0261044	0.0187891	0.290524	FALSE	0.160978	0.143698	0.136353	0.14891	0.129499	1	60		0		0		0
AJR Am J Roentgenol	7708173	United States	eng	1976	9999	Research articles	2145	2145	41	0.0191142	FALSE	0	0.0175097	0.021164	0.0308789	0.0213777	0.0218978	0.273392	FALSE	0.144452	0.124401	0.120095	0.134196	0.118231	1	41		0		0		0
AJS	0234014	United States	eng	1964	9999	All articles	52	52	2	0.0384615	FALSE	0	0.0740741	0.0909091	0.5	1		0.0324638	FALSE	0.0151515	0.0424671	9.99201e-17	0		4	8		0		0		0
AJS	0234014	United States	eng	1964	9999	Research articles	49	49	2
Aktuelle Urol	0421406	Germany	eng;ger	1974	9999	All articles	618	390	22	0.0564103	FALSE	0	0.0657895	0.105263	0.057971	0.0945946	0.0947368	0.288989	FALSE	0.176625	0.198393	0.140197	0.221305	0.210659	2	44		0		0		0
Aktuelle Urol	0421406	Germany	eng;ger	1974	9999	Research articles	202	202	10	0.049505	FALSE	0	0.172414	0.212121	0.075	0.121951	0.101695	0.216521	FALSE	0.162045	0.1367	0.0728562	0.151308	0.150941	2	20		0		0		0
Akush Ginekol (Sofiia)	0370455	Bulgaria	bul;eng;rus	1962	9999	All articles	210	200	17	0.085	FALSE	0	0.0884956	0.103448				0.440422	TRUE	0.37495	0.335663				1	17		0		0		0
Akush Ginekol (Sofiia)	0370455	Bulgaria	bul;eng;rus	1962	9999	Research articles	191	187	15	0.0802139	FALSE	0	0.0952381	0.109756				0.436661	TRUE	0.377189	0.323716				1	15		0		0		0
Alcohol	8502311	United States	eng	1984	9999	All articles	436	436	12	0.0275229	FALSE	0	0.0344828	0.0526316	0.0731707	0.0416667	0.0504202	0.154465	FALSE	0.0443358	0.0310808	0.103222	0.0421604	0.0765432	1	12	115	433	58	12	117	421
Alcohol	8502311	United States	eng	1984	9999	Research articles	410	410	9	0.0219512	FALSE	0	0.0361446	0.0405405	0.0759494	0.030303	0.0462963	0.13593	FALSE	0.0384737	0.0233358	0.0971417	0.0199852	0.0654395	2	18	118	407	107	18	119	389
Alcohol Alcohol	8310684	England	eng	1983	9999	All articles	547	542	10	0.0184502	FALSE	0	0.0294118	0.0357143	0.0431034	0.0350877	0.0306122	0.176526	FALSE	0.0760651	0.0531389	0.0885579	0.0954545	0.0611719	1	10	114	449	131	7	113.5	442
Alcohol Alcohol	8310684	England	eng	1983	9999	Research articles	462	462	7	0.0151515	FALSE	0	0.0333333	0.02	0.0340909	0.03125	0.0340909	0.139227	FALSE	0.0650359	0.0332555	0.0561193	0.0337929	0.052828	2	14	118	422	115	14	118	408
Alcohol Clin Exp Res	7707242	England	eng	1977	9999	All articles	1320	1291	23	0.0178156	FALSE	0	0.0280702	0.0136986	0.0311111	0.0251046	0.024	0.266848	FALSE	0.114676	0.115898	0.113947	0.106763	0.101558	1	23	116	1284	108	21	116	1263
Alcohol Clin Exp Res	7707242	England	eng	1977	9999	Research articles	1172	1172	21	0.0179181	FALSE	0	0.027668	0.0152672	0.0341463	0.0275229	0.025641	0.258637	FALSE	0.109131	0.109613	0.107106	0.103738	0.0946926	1	21	123.5	1172	108	21	124	1151
Alcohol Res	101594475	United States	eng	2012	9999	All articles	82	79	4	0.0506329	FALSE	0	0.08	0.0625	0.0909091	0.0526316	0.125	0.062304	FALSE	0.0140845	0	0	0	0	1	4		0		0		0
Alcohol Res	101594475	United States	eng	2012	9999	Research articles	73	73	4	0.0547945	FALSE	0	0.08	0.0769231	0.0909091	0.0588235	0.142857	0.0631589	FALSE	0.0140845	7.18671e-17	0	0	2.93883e-17	1	4		0		0		0
Aliment Pharmacol Ther	8707234	England	eng	1987	9999	All articles	2338	2317	32	0.013811	FALSE	0	0.0263789	0.0203562	0.0217391	0.0186567	0.0322581	0.28273	FALSE	0.190514	0.173104	0.21724	0.15553	0.165832	1	32	81	1182	83.5	26	81	1156
Aliment Pharmacol Ther	8707234	England	eng	1987	9999	Research articles	1126	1126	29	0.0257549	FALSE	0	0.0462963	0.0235849	0.0403587	0.0401606	0.039823	0.207022	FALSE	0.114182	0.0930022	0.123382	0.102067	0.0913104	1	29	84	1126	86	29	84	1097
Allergol Immunopathol (Madr)	0370073	Spain	spa	1973	9999	All articles	479	479	18	0.0375783	FALSE	0	0.0377358	0.0769231	0.0384615	0.0337079	0.0674157	0.214687	FALSE	0.0976989	0.0919011	0.139092	0.0663698	0.0705874	1	18	79	460	61.5	18	79.5	442
Allergol Immunopathol (Madr)	0370073	Spain	spa	1973	9999	Research articles	412	412	18	0.0436893	FALSE	0	0.0493827	0.0875	0.045977	0.0365854	0.0487805	0.205019	FALSE	0.0859345	0.0903558	0.136599	0.0602537	0.0626081	1	18	85	407	61.5	18	85	389
Allergol Int	9616296	England	eng	1996	9999	All articles	545	545	32	0.0587156	FALSE	0	0.0927835	0.0535714	0.0517241	0.0636364	0.0454545	0.339617	FALSE	0.16653	0.180579	0.146924	0.163738	0.131139	1	32	75	510	114	13	75	497
Allergol Int	9616296	England	eng	1996	9999	Research articles	319	319	16	0.0501567	FALSE	0	0.0576923	0.0735294	0.0540541	0.0769231	0.0666667	0.283718	FALSE	0.115861	0.120522	0.129829	0.13532	0.099594	1	16	76	311	76.5	14	76	297
Allergy	7804028	Denmark	eng	1978	9999	All articles	1270	1232	37	0.0300325	FALSE	0	0.0480769	0.0341463	0.0601852	0.0724638	0.0458716	0.308685	FALSE	0.175123	0.166851	0.186791	0.232723	0.173378	1	37	89.5	220		0	89.5	220
Allergy	7804028	Denmark	eng	1978	9999	Research articles	949	949	33	0.0347734	FALSE	0	0.0416667	0.0378378	0.0640394	0.0865385	0.0745342	0.306784	FALSE	0.149213	0.152192	0.181993	0.237394	0.164124	1	33	103.5	164		0	103.5	164
Allergy Asthma Proc	9603640	United States	eng	1996	9999	All articles	498	453	33	0.0728477	FALSE	0	0.0660377	0.0625	0.0843373	0.0886076	0.101124	0.232837	FALSE	0.147523	0.105721	0.134794	0.086652	0.16539	1	33		0		0		0
Allergy Asthma Proc	9603640	United States	eng	1996	9999	Research articles	398	398	10	0.0251256	FALSE	0	0.0561798	0.0470588	0.0434783	0.0410959	0.097561	0.205831	FALSE	0.121538	0.0840087	0.0886866	0.0636707	0.142464	1	10		0		0		0
Altern Lab Anim	8110074	England	eng	1981	9999	All articles	185	175	27	0.154286	TRUE	1	0.245614	0.119048	0.1	0.148148	0.210526	0.188592	FALSE	0.118497	0.0938854	0.0487234	0.0798969	0.0447761	1	27		0		0		0
Altern Lab Anim	8110074	England	eng	1981	9999	Research articles	114	114	4	0.0350877	FALSE	0	0.115385	0.0857143	0.1	0.0952381	0.0833333	0.125085	FALSE	0.0242536	0.075168	0.0114943	0.0332792	0	3	12		0		0		0
Altern Ther Health Med	9502013	United States	eng	1995	9999	All articles	312	311	18	0.0578778	FALSE	0	0.103896	0.0769231	0.0625	0.0344828	0.0952381	0.109124	FALSE	0.135967	0.0315609	0.0167894	0.0347456	0.0325776	1	18	140	1		0	140	1
Altern Ther Health Med	9502013	United States	eng	1995	9999	Research articles	277	277	9	0.032491	FALSE	0	0.125	0.0526316	0.0625	0.0344828	0.0344828	0.0892649	FALSE	0.0963268	0.0189082	0.0167894	0.0347456	0.0126554	1	9	140	1		0	140	1
ALTEX	100953980	Germany	eng;ger	1994	9999	All articles	229	229	37	0.161572	TRUE	2	0.243243	0.263158	0.25	0.130435	0.147059	0.267888	FALSE	0.138809	0.179154	0.0956629	0.0860062	0.109631	1	37	78	164	59	18	79.5	146
ALTEX	100953980	Germany	eng;ger	1994	9999	Research articles	158	158	33	0.208861	TRUE	2	0.296296	0.357143	0.25	0.166667	0.0731707	0.21892	FALSE	0.0984662	0.172095	0.0775382	0.0726355	0.0667423	1	33	87	138	62	17	88	121
Alzheimer Dis Assoc Disord	8704771	United States	eng	1987	9999	All articles	300	300	15	0.05	FALSE	0	0.0645161	0.0517241	0.0727273	0.0833333	0.0461538	0.167784	FALSE	0.0564355	0.073373	0.0479815	0.0699847	0.0945644	1	15		0		0		0
Alzheimer Dis Assoc Disord	8704771	United States	eng	1987	9999	Research articles	243	243	13	0.0534979	FALSE	0	0.0465116	0.0612245	0.0869565	0.1	0.0545455	0.165071	FALSE	0.0248825	0.085099	0.053532	0.0778041	0.0972219	1	13		0		0		0
Alzheimers Dement	101231978	United States	eng	2005	9999	All articles	726	709	41	0.0578279	FALSE	0	0.0928571	0.097561	0.0571429	0.0657895	0.0779221	0.355974	TRUE	0.205717	0.128834	0.187406	0.177052	0.220196	1	41	144	668	129	39	145	629
Alzheimers Dement	101231978	United States	eng	2005	9999	Research articles	656	650	40	0.0615385	FALSE	0	0.0909091	0.0689655	0.0634921	0.0704225	0.0895522	0.349221	TRUE	0.205988	0.121426	0.177147	0.166281	0.217935	1	40	147.5	640	129	39	149	601
Alzheimers Res Ther	101511643	England	eng	2009	9999	All articles	481	481	34	0.0706861	FALSE	0	0.05	0.0677966	0.0693069	0.103175	0.0869565	0.24443	FALSE	0.0992784	0.0733565	0.0858638	0.147211	0.125066	1	34	114	427	131	30	113	397
Alzheimers Res Ther	101511643	England	eng	2009	9999	Research articles	467	467	32	0.0685225	FALSE	0	0.0506329	0.0701754	0.07	0.10084	0.0892857	0.233589	FALSE	0.100613	0.0748903	0.0864841	0.129162	0.122103	1	32	115.5	420	133	29	114	391
Am Ann Deaf	0414670	United States	eng	1886	9999	All articles	161	134	24	0.179104	TRUE	1	0.148148	0.176471	0.185185	0.181818	0.208333	0.23415	FALSE	0.0710835	0.201079	0.201507	0.100744	0.114973	1	24		0		0		0
Am Ann Deaf	0414670	United States	eng	1886	9999	Research articles	95	95	7	0.0736842	FALSE	0	0.0952381	0.148148	0.2	0.2	0.117647	0.147801	FALSE	0.0312169	0.13414	0.0434783	0.0579892	0.046398	1	7		0		0		0
Am Econ Rev	14810500R	United States	eng	1911	9999	All articles	113	113	5	0.0442478	FALSE	0	0.0689655	0.133333	0.0740741	0.111111	0.222222	0.148043	FALSE	0.0849751	0.134939	0.0433547	0.0839161	0.0899471	2	10		0		0		0
Am Econ Rev	14810500R	United States	eng	1911	9999	Research articles	71	71	4	0.056338	FALSE	0	0.117647	0.166667	0.111111	0.111111	0.222222	0.12992	FALSE	0.0956938	0.0982456	4.38246e-17	0.0839161	0.0899471	1	4		0		0		0
Am Fam Physician	1272646	United States	eng	1970	9999	All articles	1707	1422	75	0.0527426	FALSE	0	0.0228311	0.0488722	0.0561056	0.0561056	0.0785498	0.291574	FALSE	0.132699	0.162899	0.183396	0.150974	0.180887	1	75		0		0		0
Am Fam Physician	1272646	United States	eng	1970	9999	Research articles	355	355	10	0.028169	FALSE	0	0.0327869	0.0266667	0.0277778	0.04	0.0277778	0.144479	FALSE	0.0125766	0.0105808	0.0272871	0.0421739	0.0400729	1	10		0		0		0
Am Heart J	0370465	United States	eng	1925	9999	All articles	1246	1241	63	0.0507655	FALSE	0	0.0640569	0.0553506	0.0344828	0.042471	0.0555556	0.30523	FALSE	0.156348	0.191058	0.137914	0.15177	0.109233	1	63	114	1172	119	63	113	1109
Am Heart J	0370465	United States	eng	1925	9999	Research articles	1066	1064	62	0.0582707	FALSE	0	0.0700389	0.0660793	0.039801	0.0521327	0.0595238	0.291339	FALSE	0.154836	0.149965	0.124732	0.149207	0.0995653	1	62	120.5	1064	119.5	62	121	1002
Am Indian Alsk Native Ment Health Res	100970957	United States	eng	1999	9999	All articles	94	94	8	0.0851064	FALSE	0	0.2	0.0909091	0.133333	0.470588	0.157895	0.190582	FALSE	0.0391489	0.0997821	0.076006	0.314992	0.114973	1	8		0		0		0
Am Indian Alsk Native Ment Health Res	100970957	United States	eng	1999	9999	Research articles	90	90	7	0.0777778	FALSE	0	0.2	0.0625	0.133333	0.4375	0.117647	0.182221	FALSE	0.0391489	0.0930641	0.076006	0.307118	0.0858204	3	7		0		0		0
Am J Addict	9208821	England	eng	1992	9999	All articles	425	409	17	0.0415648	FALSE	0	0.0294118	0.0379747	0.0421053	0.0487805	0.117647	0.175292	FALSE	0.0505768	0.069719	0.0642564	0.0650511	0.067776	1	17	147	383	147	13	147.5	370
Am J Addict	9208821	England	eng	1992	9999	Research articles	375	375	13	0.0346667	FALSE	0	0.03	0.038961	0.0326087	0.0491803	0.111111	0.165833	FALSE	0.0494576	0.0659164	0.0582994	0.0523359	0.0477628	1	13	149	374	147	13	149	361
Am J Alzheimers Dis Other Demen	101082834	United States	eng	2000	9999	All articles	356	355	7	0.0197183	FALSE	0	0.0208333	0.0240964	0.0344828	0.0508475	0.0508475	0.0863675	FALSE	0.0362622	0.0310497	0.0218559	0.0410524	0.0152121	1	7		0		0		0
Am J Alzheimers Dis Other Demen	101082834	United States	eng	2000	9999	Research articles	350	350	7	0.02	FALSE	0	0.0215054	0.0243902	0.0344828	0.0508475	0.0517241	0.085816	FALSE	0.0328479	0.0311186	0.0218559	0.0410524	0.0152507	1	7		0		0		0
Am J Audiol	9114917	United States	eng	1991	9999	All articles	343	342	11	0.0321637	FALSE	0	0.115385	0.0465116	0.0344828	0.0483871	0.049505	0.226516	FALSE	0.157053	0.0702127	0.0726479	0.0737235	0.11638	1	11	117.5	236	102	11	119	225
Am J Audiol	9114917	United States	eng	1991	9999	Research articles	324	324	10	0.0308642	FALSE	0	0.109589	0.05	0.0350877	0.0526316	0.0515464	0.210793	FALSE	0.13457	0.0577171	0.0657008	0.0648999	0.105329	1	10	122	222	137	5	122	217
Am J Bioeth	100898738	United States	eng	2001	9999	All articles	1560	1549	30	0.0193673	FALSE	0	0.0264901	0.0170648	0.0242215	0.0219436	0.017341	0.313966	FALSE	0.16128	0.170137	0.162308	0.1703	0.117407	1	30		0		0		0
Am J Bioeth	100898738	United States	eng	2001	9999	Research articles	126	126	5	0.0396825	FALSE	0	0.0666667	0.0833333	0.0769231	0.0833333	0.0454545	0.0965474	FALSE	0.0325581	0.0315332	0.0365132	0.0266464	5.65024e-17	1	5		0		0		0
Am J Bot	0370467	United States	eng	1914	9999	All articles	928	904	15	0.0165929	FALSE	0	0.015873	0.0242718	0.0174419	0.0380435	0.0261438	0.194795	FALSE	0.0486645	0.0845042	0.0609401	0.116425	0.0453504	2	16	101.5	840	90	16	102	824
Am J Bot	0370467	United States	eng	1914	9999	Research articles	798	798	14	0.0175439	FALSE	0	0.0175439	0.021978	0.0201342	0.0372671	0.0296296	0.181654	FALSE	0.0454403	0.0703622	0.0494509	0.108985	0.0365204	1	14	111	747	103.5	14	111	733
Am J Cardiol	0207277	United States	eng	1958	9999	All articles	3424	3419	41	0.0119918	FALSE	0	0.0212164	0.0136571	0.0142857	0.0213816	0.0207407	0.337496	FALSE	0.195915	0.15341	0.172765	0.144138	0.178668	1	41	65	3375	13	41	66	3334
Am J Cardiol	0207277	United States	eng	1958	9999	Research articles	3055	3055	38	0.0124386	FALSE	0	0.0218487	0.014658	0.0158501	0.0215054	0.023569	0.330726	TRUE	0.180954	0.150532	0.171364	0.138708	0.166697	2	76	69	3027	55	76	70	2951
Am J Cardiovasc Drugs	100967755	New Zealand	eng	2001	9999	All articles	261	261	7	0.0268199	FALSE	0	0.0408163	0.0638298	0.0425532	0.0588235	0.0597015	0.14816	FALSE	0.076909	0.0978853	0.0604646	0.0228261	0.11505	2	14		0		0		0
Am J Cardiovasc Drugs	100967755	New Zealand	eng	2001	9999	Research articles	230	230	7	0.0304348	FALSE	0	0.05	0.0731707	0.047619	0.0425532	0.0666667	0.0994362	FALSE	0.011763	0.0246907	0.0314726	0.00895424	0.0438722	1	7		0		0		0
Am J Case Rep	101489566	United States	eng	2008	9999	All articles	1357	1357	17	0.0125276	FALSE	0	0.0421053	0.02	0.0215054	0.0165017	0.0285714	0.140401	FALSE	0.0969917	0.0504561	0.0552466	0.0711321	0.100504	1	17		0		0		0
Am J Case Rep	101489566	United States	eng	2008	9999	Research articles	1313	1313	15	0.0114242	FALSE	0	0.0421053	0.0201005	0.021978	0.0166113	0.0257143	0.137356	FALSE	0.0969917	0.0487435	0.0544769	0.0713839	0.0936503	1	15		0		0		0
Am J Chin Med	7901431	Singapore	eng	1979	9999	All articles	485	485	14	0.028866	FALSE	0	0.0412371	0.03125	0.030303	0.03125	0.0515464	0.163254	FALSE	0.0771529	0.0331652	0.052685	0.0468886	0.0459983	1	14		0		0		0
Am J Chin Med	7901431	Singapore	eng	1979	9999	Research articles	480	480	14	0.0291667	FALSE	0	0.0416667	0.03125	0.03125	0.03125	0.0520833	0.157806	FALSE	0.0780349	0.0331652	0.048773	0.0468886	0.0465321	1	14		0		0		0
Am J Clin Dermatol	100895290	New Zealand	eng	2000	9999	All articles	360	360	10	0.0277778	FALSE	0	0.0555556	0.057971	0.0384615	0.0487805	0.038961	0.187842	FALSE	0.06849	0.111175	0.103276	0.0789708	0.0806801	2	20		0		0		0
Am J Clin Dermatol	100895290	New Zealand	eng	2000	9999	Research articles	326	326	10	0.0306748	FALSE	0	0.0588235	0.0634921	0.0441176	0.0533333	0.0289855	0.163298	FALSE	0.0507699	0.101195	0.0652501	0.0700561	0.0628512	1	10		0		0		0
Am J Clin Hypn	0100626	United States	eng	1958	9999	All articles	180	175	11	0.0628571	FALSE	0	0.189655	0.075	0.0526316	0.137931	0.2	0.286991	FALSE	0.251293	0.146939	0.0497835	0.142857	0.05	1	11		0		0		0
Am J Clin Hypn	0100626	United States	eng	1958	9999	Research articles	113	113	8	0.0707965	FALSE	0	0.266667	0.107143	0.0416667	0.0869565	0.25	0.223418	FALSE	0.222744	0.130208	0	0.0263158	0.0588235	1	8		0		0		0
Am J Clin Nutr	0376027	United States	eng	1954	9999	All articles	1963	1906	41	0.021511	FALSE	0	0.0200501	0.0261283	0.0234742	0.037037	0.046832	0.300306	FALSE	0.149402	0.169131	0.146074	0.104799	0.155008	1	41	138	1372	124	35	138	1337
Am J Clin Nutr	0376027	United States	eng	1954	9999	Research articles	1493	1493	37	0.0247823	FALSE	0	0.0255591	0.0259366	0.0310559	0.0488889	0.0594406	0.284762	FALSE	0.134133	0.155184	0.12009	0.0910345	0.146384	1	37	139	1338	124	35	139	1303
Am J Clin Oncol	8207754	United States	eng	1982	9999	All articles	684	681	22	0.0323054	FALSE	0	0.037037	0.046729	0.0380952	0.047619	0.0397351	0.178499	FALSE	0.0487205	0.0736635	0.0724068	0.107024	0.0657216	1	22		0		0		0
Am J Clin Oncol	8207754	United States	eng	1982	9999	Research articles	655	655	22	0.0335878	FALSE	0	0.0377358	0.0510204	0.038835	0.0478469	0.0431655	0.17579	FALSE	0.0491277	0.0688081	0.0719507	0.107202	0.0590607	1	22		0		0		0
Am J Clin Pathol	0370470	England	eng;ina	1931	9999	All articles	891	871	15	0.0172216	FALSE	0	0.0454545	0.019802	0.0492958	0.0263158	0.0233918	0.181999	FALSE	0.0860931	0.0592274	0.0987354	0.0478704	0.0633079	2	30	112	5		0	112	5
Am J Clin Pathol	0370470	England	eng;ina	1931	9999	Research articles	787	787	14	0.0177891	FALSE	0	0.0492611	0.0213904	0.0444444	0.0288462	0.0189873	0.169754	FALSE	0.0735874	0.0492372	0.0890756	0.0414157	0.0531708	1	14	112	5		0	112	5
Am J Community Psychol	0364535	England	eng	1973	9999	All articles	418	417	9	0.0215827	FALSE	0	0.0384615	0.0352941	0.0333333	0.0493827	0.0481928	0.16836	FALSE	0.0443527	0.0624824	0.0504998	0.0846278	0.0751503	1	9		0		0		0
Am J Community Psychol	0364535	England	eng	1973	9999	Research articles	394	394	9	0.0228426	FALSE	0	0.0410959	0.037037	0.0352941	0.0512821	0.0519481	0.157145	FALSE	0.0357505	0.0428592	0.0326087	0.0769799	0.0605411	1	9		0		0		0
Am J Crit Care	9211547	United States	eng	1992	9999	All articles	444	438	32	0.0730594	FALSE	0	0.0645161	0.0661157	0.084507	0.0958904	0.0875	0.217628	FALSE	0.114689	0.126933	0.151018	0.133526	0.139526	2	64		0		0		0
Am J Crit Care	9211547	United States	eng	1992	9999	Research articles	285	285	6	0.0210526	FALSE	0	0.0298507	0.025641	0.0869565	0.0416667	0.0434783	0.108107	FALSE	0.0206329	0.0418963	0.0818143	0.0323077	0.00775146	2	12		0		0		0
Am J Dent	8806701	United States	eng	1988	9999	All articles	313	313	26	0.0830671	FALSE	0	0.0724638	0.0645161	0.142857	0.0972222	0.0740741	0.185102	FALSE	0.0973404	0.0641397	0.0864258	0.107192	0.0656665	1	26		0		0		0
Am J Dent	8806701	United States	eng	1988	9999	Research articles	282	282	22	0.0780142	FALSE	0	0.0735294	0.0677966	0.156863	0.0847458	0.0666667	0.171043	FALSE	0.095066	0.0613931	0.0743514	0.0975443	0.0607597	1	22		0		0		0
Am J Dermatopathol	7911005	United States	eng	1979	9999	All articles	1292	1287	39	0.030303	FALSE	0	0.0528634	0.0508475	0.0387597	0.0255474	0.0342466	0.31059	FALSE	0.154681	0.174853	0.209975	0.207524	0.222533	1	39		0		0		0
Am J Dermatopathol	7911005	United States	eng	1979	9999	Research articles	802	802	36	0.0448878	FALSE	0	0.0659341	0.0722892	0.0538922	0.0379747	0.0697674	0.254526	FALSE	0.142025	0.127418	0.14885	0.127557	0.1094	1	36		0		0		0
Am J Disaster Med	101291100	United States	eng	2006	9999	All articles	133	133	14	0.105263	FALSE	0	0.0588235	0.392857	0.08	0.166667	0.0909091	0.109097	FALSE	0.0389911	0.113959	0.00746269	0.116455	0.0448783	1	14		0		0		0
Am J Disaster Med	101291100	United States	eng	2006	9999	Research articles	129	129	14	0.108527	TRUE	1	0.0625	0.392857	0.0833333	0.166667	0.0952381	0.107474	FALSE	0.0288598	0.113959	0.0075188	0.116455	0.045283	1	14		0		0		0
Am J Drug Alcohol Abuse	7502510	England	eng	1974	9999	All articles	417	410	11	0.0268293	FALSE	0	0.04	0.0470588	0.0222222	0.0361446	0.0519481	0.127392	FALSE	0.0629577	0.027953	0.048219	0.0697988	0.054913	1	11		0		0		0
Am J Drug Alcohol Abuse	7502510	England	eng	1974	9999	Research articles	363	363	8	0.0220386	FALSE	0	0.0273973	0.04	0.0285714	0.0394737	0.0289855	0.11049	FALSE	0.058204	0.0212506	0.0316366	0.0574862	0.043179	1	8		0		0		0
Am J Emerg Med	8309942	United States	eng	1983	9999	All articles	3856	3856	85	0.0220436	FALSE	0	0.0220994	0.0461538	0.0243243	0.0144928	0.0276625	0.284444	FALSE	0.175777	0.183526	0.15472	0.151444	0.149557	1	85	29	3827	8	84	29	3743
Am J Emerg Med	8309942	United States	eng	1983	9999	Research articles	2302	2302	29	0.0125977	FALSE	0	0.0200445	0.0178971	0.0165485	0.0183673	0.020284	0.215342	FALSE	0.105554	0.0952835	0.0848768	0.101583	0.106912	1	29	49	2291	36	29	49	2262
Am J Epidemiol	7910653	United States	eng	1965	9999	All articles	1562	1511	24	0.0158835	FALSE	0	0.0140351	0.0223881	0.0186916	0.0297619	0.0199336	0.247441	FALSE	0.13257	0.110769	0.138098	0.104926	0.103666	1	24	148	1364	222	22	147	1342
Am J Epidemiol	7910653	United States	eng	1965	9999	Research articles	1195	1195	22	0.01841	FALSE	0	0.0196078	0.0238095	0.0228137	0.028777	0.025	0.21266	FALSE	0.0736724	0.0801716	0.100139	0.0826964	0.0727127	1	22	167	1142	224	20	165	1122
Am J Forensic Med Pathol	8108948	United States	eng	1980	9999	All articles	388	387	27	0.0697674	FALSE	0	0.0617284	0.0571429	0.025641	0.154762	0.0945946	0.26972	FALSE	0.0981427	0.114468	0.0373553	0.243589	0.199576	1	27		0		0		0
Am J Forensic Med Pathol	8108948	United States	eng	1980	9999	Research articles	371	371	27	0.0727763	FALSE	0	0.0519481	0.0606061	0.0266667	0.158537	0.0985915	0.269523	FALSE	0.0953674	0.118541	0.0353078	0.246786	0.193308	1	27		0		0		0
Am J Gastroenterol	0421030	United States	eng	1954	9999	All articles	2234	2038	28	0.013739	FALSE	0	0.0317003	0.0155556	0.0204082	0.0229592	0.0171569	0.265476	FALSE	0.160303	0.134081	0.150974	0.124402	0.130836	1	28	100	753	102.5	14	100	739
Am J Gastroenterol	0421030	United States	eng	1954	9999	Research articles	790	789	15	0.0190114	FALSE	0	0.0410959	0.0246914	0.0352113	0.033557	0.0210526	0.193872	FALSE	0.0722232	0.0457981	0.098124	0.0611423	0.0911894	2	30	121	570	97.5	26	121.5	544
Am J Geriatr Psychiatry	9309609	England	eng	1993	9999	All articles	912	911	35	0.0384193	FALSE	0	0.0413793	0.060241	0.0287081	0.0486486	0.038835	0.269861	FALSE	0.102816	0.148625	0.119833	0.118784	0.121626	1	35	78	906	70.5	34	78	872
Am J Geriatr Psychiatry	9309609	England	eng	1993	9999	Research articles	576	576	21	0.0364583	FALSE	0	0.046875	0.0603448	0.0413223	0.0505051	0.0446429	0.228881	FALSE	0.0945104	0.114458	0.0844239	0.0693615	0.0788339	1	21	126	576	111	21	128	555
Am J Health Behav	9602338	United States	eng	1996	9999	All articles	420	420	13	0.0309524	FALSE	0	0.0549451	0.05	0.0481928	0.057971	0.0309278	0.150715	FALSE	0.0812623	0.0600614	0.0878889	0.0413225	0.0849244	1	13		0		0		0
Am J Health Behav	9602338	United States	eng	1996	9999	Research articles	419	419	13	0.0310263	FALSE	0	0.0555556	0.05	0.0481928	0.057971	0.0309278	0.149125	FALSE	0.0728261	0.0600614	0.0878889	0.0413225	0.0849244	1	13		0		0		0
Am J Health Promot	8701680	United States	eng	1986	9999	All articles	658	647	53	0.0819165	FALSE	0	0.151786	0.177215	0.109375	0.0794393	0.0674157	0.186719	FALSE	0.106818	0.0969871	0.0475123	0.0959358	0.137196	1	49	235.5	14		0	235.5	14
Am J Health Promot	8701680	United States	eng	1986	9999	Research articles	495	495	27	0.0545455	FALSE	0	0.047619	0.037037	0.0576923	0.0918919	0.025	0.142059	FALSE	0.0655534	0.0329319	0.0180196	0.0887875	0.0363077	1	27	235.5	14	100	1	239	13
Am J Health Syst Pharm	9503023	England	eng	1995	9999	All articles	1816	1663	248	0.149128	TRUE	1	0.134247	0.142857	0.161194	0.150943	0.15894	0.224019	FALSE	0.124005	0.104805	0.135032	0.108341	0.130544	1	248	7	1		0	7	1
Am J Health Syst Pharm	9503023	England	eng	1995	9999	Research articles	812	811	13	0.0160296	FALSE	0	0.0235294	0.0185185	0.0192308	0.0128205	0.0479042	0.133578	FALSE	0.0428287	0.0271745	0.0451384	0.0275599	0.0844318	1	13	7	1		0	7	1
Am J Hematol	7610369	United States	eng	1976	9999	All articles	1670	1656	70	0.0422705	FALSE	0	0.037037	0.0470219	0.0402299	0.0771513	0.0365854	0.335271	FALSE	0.141817	0.159719	0.197537	0.206019	0.161119	1	70	15	1643	2.5	70	16	1573
Am J Hematol	7610369	United States	eng	1976	9999	Research articles	862	862	42	0.0487239	FALSE	0	0.040404	0.0540541	0.0598802	0.0764331	0.0387097	0.30414	FALSE	0.1221	0.147593	0.187418	0.189353	0.108393	1	42	37	858	3	42	40	816
Am J Hosp Palliat Care	9008229	United States	eng	1990	9999	All articles	765	762	16	0.0209974	FALSE	0	0.0327869	0.0220588	0.0223881	0.0418605	0.0322581	0.170975	FALSE	0.0866019	0.0526514	0.0495084	0.10322	0.0351895	1	16		0		0		0
Am J Hosp Palliat Care	9008229	United States	eng	1990	9999	Research articles	745	744	12	0.016129	FALSE	0	0.034188	0.0229008	0.0225564	0.028436	0.0328947	0.161681	FALSE	0.0755837	0.0516856	0.0500017	0.0927001	0.0353136	1	12		0		0		0
Am J Hum Biol	8915029	United States	eng	1989	9999	All articles	579	575	12	0.0208696	FALSE	0	0.0277778	0.027027	0.0298507	0.0442478	0.0275229	0.181497	FALSE	0.0457673	0.0499745	0.0693903	0.0599032	0.0694946	1	12	184	567	152.5	12	184	555
Am J Hum Biol	8915029	United States	eng	1989	9999	Research articles	561	561	12	0.0213904	FALSE	0	0.0294118	0.0275229	0.030303	0.0454545	0.0277778	0.177792	FALSE	0.0390153	0.0437506	0.0653992	0.0587025	0.0696114	1	12	185	557	152.5	12	185	545
Am J Hum Genet	0370475	United States	eng	1949	9999	All articles	1038	1028	40	0.0389105	FALSE	0	0.0552486	0.0436508	0.0773481	0.0564103	0.0547945	0.330532	FALSE	0.124882	0.199563	0.177704	0.154173	0.196971	1	40	94	930	92	36	95	894
Am J Hum Genet	0370475	United States	eng	1949	9999	Research articles	924	917	36	0.0392585	FALSE	0	0.0584795	0.0495495	0.081761	0.0520231	0.0520833	0.30293	FALSE	0.124304	0.161806	0.136964	0.116431	0.144432	1	36	95	905	92	36	95	869
Am J Hypertens	8803676	United States	eng	1988	9999	All articles	981	962	20	0.02079	FALSE	0	0.0434783	0.0358974	0.0233645	0.0228571	0.0233918	0.217326	FALSE	0.090014	0.108911	0.0816817	0.0806022	0.0937098	1	20	66.5	848	96	18	66	830
Am J Hypertens	8803676	United States	eng	1988	9999	Research articles	763	763	16	0.0209699	FALSE	0	0.0457143	0.0352941	0.0322581	0.0296296	0.0234375	0.195164	FALSE	0.0716564	0.0889454	0.0675955	0.0712359	0.0790615	1	16	79	677	104	15	78.5	662
Am J Ind Med	8101110	United States	eng	1980	9999	All articles	629	625	9	0.0144	FALSE	0	0.0486111	0.0406504	0.0243902	0.0347826	0.025	0.240879	FALSE	0.124605	0.147282	0.0793053	0.0839136	0.0907365	2	18	121	67	54.5	2	124	65
Am J Ind Med	8101110	United States	eng	1980	9999	Research articles	572	572	9	0.0157343	FALSE	0	0.0526316	0.0446429	0.0277778	0.0384615	0.026087	0.224946	FALSE	0.116862	0.138732	0.049221	0.0800244	0.0906236	1	9	125	61		0	125	61
Am J Infect Control	8004854	United States	eng	1980	9999	All articles	1891	1837	36	0.0195972	FALSE	0	0.0176471	0.018711	0.0280899	0.0218069	0.0412979	0.203353	FALSE	0.0802901	0.0904337	0.0854626	0.085266	0.117948	1	36	71	1811	63	34	71	1777
Am J Infect Control	8004854	United States	eng	1980	9999	Research articles	1599	1599	33	0.0206379	FALSE	0	0.020202	0.0214286	0.0331126	0.0218978	0.0424837	0.185775	FALSE	0.0600316	0.0769736	0.0765109	0.0653457	0.105883	1	33	76	1584	67	31	77	1553
Am J Intellect Dev Disabil	101492916	United States	eng	2009	9999	All articles	210	178	8	0.0449438	FALSE	0	0.0810811	0.0571429	0.0909091	0.0833333	0.0540541	0.154669	FALSE	0.0433036	0.0555327	0.0481699	0.0744228	0.00684932	1	8		0		0		0
Am J Intellect Dev Disabil	101492916	United States	eng	2009	9999	Research articles	174	174	8	0.045977	FALSE	0	0.0833333	0.0571429	0.0645161	0.0833333	0.0555556	0.151849	FALSE	0.0435724	0.0555327	0.0379379	0.0744228	0.00689655	1	8		0		0		0
Am J Kidney Dis	8110075	United States	eng	1981	9999	All articles	1585	1550	85	0.0548387	FALSE	0	0.0704225	0.0903955	0.0849673	0.03125	0.0202429	0.350149	FALSE	0.195676	0.231493	0.193089	0.173191	0.124448	1	85	104	1518	5	85	107	1433
Am J Kidney Dis	8110075	United States	eng	1981	9999	Research articles	880	879	29	0.032992	FALSE	0	0.0362694	0.0483871	0.0457143	0.0414201	0.0320513	0.297425	FALSE	0.143079	0.168468	0.127004	0.143236	0.113172	1	29	136	879	125	29	137	850
Am J Law Med	7509572	United States	eng	1975	9999	All articles	124	124	2	0.016129	FALSE	0	0.0384615	0.0344828	0.105263	0.0344828	0.0952381	0.0599564	FALSE	0	2.13371e-17	0.037037	0	0.0344828	11	20		0		0		0
Am J Law Med	7509572	United States	eng	1975	9999	Research articles	53	53	2	0.0377358	FALSE	0	0.0909091	0.0625	0.125	0.0909091	0.142857	0.0246753	FALSE	0	1.00742e-16	0	0	0	2	4		0		0		0
Am J Manag Care	9613960	United States	eng	1995	9999	All articles	1027	1021	14	0.013712	FALSE	0	0.0216216	0.0357143	0.0245098	0.0421941	0.0301508	0.184439	FALSE	0.0649507	0.116094	0.0634701	0.126657	0.0592024	1	14		0		0		0
Am J Manag Care	9613960	United States	eng	1995	9999	Research articles	833	832	11	0.0132212	FALSE	0	0.0238095	0.0404624	0.0188679	0.0222222	0.0197368	0.166464	FALSE	0.0614306	0.109259	0.0578348	0.0868007	0.0451407	1	11		0		0		0
Am J Med	0267200	United States	eng	1946	9999	All articles	2592	2591	88	0.0339637	FALSE	0	0.030303	0.0286807	0.034904	0.0379061	0.0375783	0.223712	FALSE	0.103436	0.104914	0.115047	0.131168	0.125294	1	88	11	2552	0	86	12	2466
Am J Med	0267200	United States	eng	1946	9999	Research articles	929	929	15	0.0161464	FALSE	0	0.0225989	0.0201005	0.0251256	0.0320856	0.0419162	0.184776	FALSE	0.0704133	0.0770523	0.0768181	0.068242	0.070725	1	15	27	909	15	15	27.5	894
Am J Med Genet A	101235741	United States	eng	2003	9999	All articles	2270	2161	34	0.0157335	FALSE	0	0.0238095	0.0185567	0.0175055	0.0359897	0.0214724	0.274984	FALSE	0.122262	0.136365	0.127993	0.116281	0.0973529	1	34	123	2126	119	33	123	2093
Am J Med Genet A	101235741	United States	eng	2003	9999	Research articles	1820	1820	32	0.0175824	FALSE	0	0.0248756	0.0176322	0.0177665	0.0379009	0.0211268	0.258153	FALSE	0.0988595	0.122303	0.117514	0.113789	0.0900242	1	32	131	1807	119	31	131	1776
Am J Med Genet B Neuropsychiatr Genet	101235742	United States	eng	2003	9999	All articles	400	399	13	0.0325815	FALSE	0	0.060241	0.0530973	0.0810811	0.027027	0.0727273	0.185419	FALSE	0.0703866	0.124306	0.0940506	0.0237119	0.0769314	1	13	137	389	116	12	138	377
Am J Med Genet B Neuropsychiatr Genet	101235742	United States	eng	2003	9999	Research articles	379	379	11	0.0290237	FALSE	0	0.0519481	0.0555556	0.057971	0.0277778	0.0566038	0.174398	FALSE	0.0612497	0.117971	0.0686538	0.0224997	0.0704596	1	11	141	373	117	11	142	362
Am J Med Genet C Semin Med Genet	101235745	United States	eng	2003	9999	All articles	267	266	11	0.0413534	FALSE	0	0.228571	0.148148	0.106383	0.150943	0.116883	0.201679	FALSE	0.212813	0.173926	0.19138	0.158659	0.173623	1	11	49	163	53.5	2	49	161
Am J Med Genet C Semin Med Genet	101235745	United States	eng	2003	9999	Research articles	245	244	10	0.0409836	FALSE	0	0.212121	0.155556	0.113636	0.12766	0.12	0.192692	FALSE	0.203846	0.15635	0.19121	0.12899	0.169188	1	10	52	151	98	1	52	150
Am J Med Qual	9300756	United States	eng	1992	9999	All articles	556	551	11	0.0199637	FALSE	0	0.03125	0.0285714	0.0353982	0.034188	0.025	0.10562	FALSE	0.0190658	0.0491839	0.0480019	0.0434352	0.0238204	1	11		0		0		0
Am J Med Qual	9300756	United States	eng	1992	9999	Research articles	359	359	5	0.0139276	FALSE	0	0.0461538	0.028169	0.0512821	0.0285714	0.0266667	0.0882822	FALSE	0.014186	0.0430946	0.0585359	0.0147004	0.0124966	2	6		0		0		0
Am J Med Sci	0370506	United States	eng	1827	9999	All articles	1125	1113	28	0.0251572	FALSE	0	0.0379747	0.0297872	0.0201613	0.0235849	0.0220994	0.142	FALSE	0.0568834	0.0872214	0.0484675	0.0203502	0.0433513	1	28	99	819	99	19	99	800
Am J Med Sci	0370506	United States	eng	1827	9999	Research articles	710	710	22	0.0309859	FALSE	0	0.0540541	0.0322581	0.0268456	0.0272109	0.027027	0.125915	FALSE	0.0305884	0.0719551	0.0447194	0.015449	0.0120233	1	22	122	555	112.5	14	122	541
Am J Mens Health	101287723	United States	eng	2007	9999	All articles	688	687	37	0.0538574	FALSE	0	0.109091	0.0649351	0.0591398	0.0633484	0.027027	0.157262	FALSE	0.0656131	0.0485574	0.101545	0.0992636	0.0450633	1	37		0		0		0
Am J Mens Health	101287723	United States	eng	2007	9999	Research articles	670	670	37	0.0552239	FALSE	0	0.122449	0.0422535	0.0597826	0.0636364	0.0273973	0.154486	FALSE	0.0451066	0.0366439	0.102035	0.0984275	0.0453545	1	37		0		0		0
Am J Nephrol	8109361	Switzerland	eng	1981	9999	All articles	619	614	23	0.0374593	FALSE	0	0.0322581	0.025641	0.0735294	0.0333333	0.025641	0.183051	FALSE	0.0601537	0.0458721	0.0895329	0.0819747	0.0632309	1	23	60	512	66	19	59	493
Am J Nephrol	8109361	Switzerland	eng	1981	9999	Research articles	508	508	19	0.0374016	FALSE	0	0.0380952	0.0309278	0.0825688	0.0408163	0.030303	0.171996	FALSE	0.0549165	0.0315969	0.0868224	0.0745824	0.0610712	1	19	62	473	67	18	62	455
Am J Nurs	0372646	United States	eng	1900	9999	All articles	1675	1531	161	0.10516	FALSE	0	0.0681818	0.0989399	0.104478	0.146269	0.136872	0.446666	TRUE	0.227169	0.330941	0.416094	0.391352	0.39889	1	161		0		0		0
Am J Nurs	0372646	United States	eng	1900	9999	Research articles	669	651	33	0.0506912	FALSE	0	0.117647	0.0723684	0.0558659	0.0615385	0.129496	0.31103	FALSE	0.0985222	0.226191	0.326844	0.165789	0.187375	1	33		0		0		0
Am J Obstet Gynecol	0370476	United States	eng	1920	9999	All articles	2695	2647	66	0.0249339	FALSE	0	0.0243506	0.0292208	0.0332031	0.029148	0.0284464	0.322132	FALSE	0.17809	0.174586	0.166723	0.152477	0.153595	1	66	71	2602	35	58	72	2544
Am J Obstet Gynecol	0370476	United States	eng	1920	9999	Research articles	1790	1786	48	0.0268757	FALSE	0	0.0331126	0.0280374	0.0294118	0.0273973	0.029304	0.294491	FALSE	0.159944	0.147956	0.140415	0.124558	0.119674	1	48	89	1775	84	46	89	1729
Am J Occup Ther	7705978	United States	eng	1947	9999	All articles	639	552	15	0.0271739	FALSE	0	0.0333333	0.0183486	0.0560748	0.0462963	0.0277778	0.200041	FALSE	0.107097	0.0262174	0.107691	0.0772631	0.054512	1	15		0		0		0
Am J Occup Ther	7705978	United States	eng	1947	9999	Research articles	532	524	15	0.028626	FALSE	0	0.036036	0.0196078	0.0606061	0.047619	0.0280374	0.190454	FALSE	0.0982452	0.0219847	0.0956339	0.0694926	0.0546257	1	15		0		0		0
Am J Ophthalmol	0370500	United States	eng	1884	9999	All articles	1967	1960	28	0.0142857	FALSE	0	0.0173267	0.0311751	0.0210526	0.026738	0.0181818	0.333637	FALSE	0.174063	0.220196	0.172032	0.170289	0.168929	2	56	83	1942	87.5	56	83	1886
Am J Ophthalmol	0370500	United States	eng	1884	9999	Research articles	1382	1381	28	0.0202752	FALSE	0	0.0206897	0.0334572	0.0229008	0.0378788	0.0202703	0.288069	FALSE	0.120988	0.146104	0.10519	0.12592	0.13094	1	28	104	1381	114.5	28	104	1353
Am J Orthod Dentofacial Orthop	8610224	United States	eng	1986	9999	All articles	1511	1486	62	0.0417227	FALSE	0	0.0455927	0.0487013	0.0407524	0.0501931	0.0442804	0.32116	FALSE	0.154251	0.205205	0.203521	0.160623	0.176676	1	62	92	1439	4.5	62	120	1377
Am J Orthod Dentofacial Orthop	8610224	United States	eng	1986	9999	Research articles	900	900	28	0.0311111	FALSE	0	0.021978	0.0416667	0.0473684	0.0297619	0.0595238	0.243078	FALSE	0.06076	0.12412	0.111335	0.10672	0.0900733	1	28	181	899	106	28	181	871
Am J Orthop (Belle Mead NJ)	9502918	United States	eng	1995	2018	All articles	632	632	17	0.0268987	FALSE	0	0.026087	0.0359281	0.0409836	0.0442478		0.202846	FALSE	0.115534	0.110046	0.133512	0.0885614		1	17		0		0		0
Am J Orthop (Belle Mead NJ)	9502918	United States	eng	1995	2018	Research articles	554	554	14	0.0252708	FALSE	0	0.0268817	0.0405405	0.0446429	0.0462963		0.18401	FALSE	0.0946659	0.0925548	0.122489	0.0839583		1	14		0		0		0
Am J Orthopsychiatry	0400640	United States	eng	1930	9999	All articles	368	367	7	0.0190736	FALSE	0	0.0632911	0.0285714	0.056338	0.0422535	0.0394737	0.123804	FALSE	0.0469675	0.0228794	0.0353411	0.0558982	0.0572487	1	7		0		0		0
Am J Orthopsychiatry	0400640	United States	eng	1930	9999	Research articles	346	345	6	0.0173913	FALSE	0	0.03125	0.0294118	0.0294118	0.0289855	0.0394737	0.116222	FALSE	0.0305141	0.0157419	0.0217997	0.0511479	0.0572487	1	6		0		0		0
Am J Otolaryngol	8000029	United States	eng	1979	9999	All articles	845	845	15	0.0177515	FALSE	0	0.0388889	0.025	0.0239521	0.0268817	0.0208333	0.20334	FALSE	0.105306	0.0786555	0.0866541	0.0941283	0.0777468	1	15	38	838	40	15	38	823
Am J Otolaryngol	8000029	United States	eng	1979	9999	Research articles	761	761	13	0.0170828	FALSE	0	0.0416667	0.0267857	0.028169	0.0251572	0.0222222	0.187154	FALSE	0.0970155	0.0758023	0.0719448	0.0790061	0.0709682	1	13	40	760	41	13	40	747
Am J Pathol	0370502	United States	eng	1925	9999	All articles	1295	1255	14	0.0111554	FALSE	0	0.0136519	0.00711744	0.0168776	0.0123967	0.0148515	0.11052	FALSE	0.0358781	0.016882	0.0403222	0.0283316	0.0299623	1	14	120	1252	111	14	120	1238
Am J Pathol	0370502	United States	eng	1925	9999	Research articles	1196	1194	13	0.0108878	FALSE	0	0.0149813	0.00743494	0.017094	0.0128755	0.0157068	0.108617	FALSE	0.0327835	0.0145548	0.0399434	0.0271581	0.0302461	1	13	126	1191	117	13	126	1178
Am J Perinatol	8405212	United States	eng	1983	9999	All articles	1206	1206	37	0.0306799	FALSE	0	0.0512821	0.0379147	0.0416667	0.0416667	0.0271739	0.287068	FALSE	0.168491	0.142875	0.132922	0.1529	0.169489	1	37		0		0		0
Am J Perinatol	8405212	United States	eng	1983	9999	Research articles	1117	1117	35	0.0313339	FALSE	0	0.0520833	0.0390244	0.0469799	0.0375587	0.027933	0.275921	FALSE	0.165924	0.133623	0.0955797	0.14543	0.163091	1	35		0		0		0
Am J Pharm Educ	0372650	United States	eng	1937	9999	All articles	987	960	26	0.0270833	FALSE	0	0.0295858	0.0215054	0.0314136	0.0306748	0.0398406	0.271041	FALSE	0.0994937	0.0971658	0.12432	0.0958732	0.143781	1	26	105	62	199	1	101	61
Am J Pharm Educ	0372650	United States	eng	1937	9999	Research articles	741	741	23	0.0310391	FALSE	0	0.0406504	0.0266667	0.0416667	0.0363636	0.046729	0.228012	FALSE	0.0776281	0.0800828	0.0939018	0.0344441	0.137768	1	23	105	60	128	2	99.5	58
Am J Phys Anthropol	0400654	United States	eng	1918	9999	All articles	1028	1010	12	0.0118812	FALSE	0	0.0208333	0.019802	0.0150754	0.0171674	0.0217391	0.239405	FALSE	0.0788139	0.0793909	0.0962529	0.103554	0.0719758	1	12	141	975	175.5	12	140	963
Am J Phys Anthropol	0400654	United States	eng	1918	9999	Research articles	933	933	12	0.0128617	FALSE	0	0.0217391	0.0212766	0.0157895	0.0199005	0.0235294	0.227953	FALSE	0.0804059	0.0720789	0.0709037	0.094081	0.0627421	1	12	146	916	175.5	12	146	904
Am J Phys Med Rehabil	8803677	United States	eng	1988	9999	All articles	1092	1078	68	0.0630798	FALSE	0	0.0756757	0.0965909	0.0414938	0.049505	0.0620438	0.224928	FALSE	0.138146	0.148597	0.0956355	0.101362	0.134222	1	68		0		0		0
Am J Phys Med Rehabil	8803677	United States	eng	1988	9999	Research articles	738	737	15	0.0203528	FALSE	0	0.047619	0.0420168	0.0235294	0.0285714	0.021978	0.148814	FALSE	0.0726831	0.0616544	0.0489585	0.0542773	0.0601894	1	15		0		0		0
Am J Physiol Cell Physiol	100901225	United States	eng	1977	9999	All articles	898	887	11	0.0124014	FALSE	0	0.0153061	0.0291262	0.0218978	0.0206897	0.0197044	0.134827	FALSE	0.0435614	0.0565932	0.0511519	0.0339936	0.0458528	1	11	110	405	70	5	112.5	400
Am J Physiol Cell Physiol	100901225	United States	eng	1977	9999	Research articles	815	815	11	0.0134969	FALSE	0	0.0174419	0.0218579	0.024	0.0214286	0.0153846	0.12656	FALSE	0.0400788	0.0459712	0.0453766	0.0288429	0.042498	1	11	113	397	70	5	113.5	392
Am J Physiol Endocrinol Metab	100901226	United States	eng	1980	9999	All articles	919	906	11	0.0121413	FALSE	0	0.0194175	0.0257732	0.025	0.0170455	0.0238095	0.155504	FALSE	0.0637488	0.0639723	0.0254424	0.0374281	0.0546017	1	11	114	468	62	7	115	461
Am J Physiol Endocrinol Metab	100901226	United States	eng	1980	9999	Research articles	883	883	10	0.011325	FALSE	0	0.0197044	0.0268817	0.025641	0.0171429	0.0247525	0.150435	FALSE	0.0568717	0.0594145	0.0237281	0.037304	0.0484892	2	20	115	458	76	13	118	445
Am J Physiol Gastrointest Liver Physiol	100901227	United States	eng	1980	9999	All articles	875	864	14	0.0162037	FALSE	0	0.0252525	0.0223214	0.03125	0.0258065	0.0251572	0.172863	FALSE	0.0702303	0.0756184	0.0530125	0.0530115	0.0511835	1	14	97	480	82.5	10	97	470
Am J Physiol Gastrointest Liver Physiol	100901227	United States	eng	1980	9999	Research articles	832	832	14	0.0168269	FALSE	0	0.0265957	0.0234742	0.0325203	0.0263158	0.025641	0.169364	FALSE	0.066891	0.0719492	0.0491778	0.0506661	0.0483059	1	14	101	466	82.5	10	101.5	456
Am J Physiol Heart Circ Physiol	100901228	United States	eng	1977	9999	All articles	1595	1573	15	0.00953592	FALSE	0	0.0124378	0.0149701	0.0164609	0.0226537	0.0105263	0.213209	FALSE	0.0955894	0.0893031	0.064792	0.0942245	0.0624295	1	15	113	844	37	7	114	837
Am J Physiol Heart Circ Physiol	100901228	United States	eng	1977	9999	Research articles	1429	1429	14	0.00979706	FALSE	0	0.0140449	0.015873	0.0178571	0.0253623	0.0116279	0.202485	FALSE	0.0868767	0.0860725	0.0551602	0.0882717	0.0510391	2	28	115.5	824	85	15	117	809
Am J Physiol Lung Cell Mol Physiol	100901229	United States	eng	1989	9999	All articles	1062	1053	17	0.0161443	FALSE	0	0.0192308	0.0218341	0.0208333	0.0274725	0.0315789	0.211992	FALSE	0.0959336	0.064438	0.0759433	0.0638843	0.0483804	1	17	118.5	620	140	9	118	611
Am J Physiol Lung Cell Mol Physiol	100901229	United States	eng	1989	9999	Research articles	1004	1004	15	0.0149402	FALSE	0	0.0196078	0.0180995	0.0216216	0.0229885	0.0295858	0.207643	FALSE	0.0959578	0.0534187	0.0688227	0.0614339	0.0425581	1	15	123	608	140	9	122	599
Am J Physiol Regul Integr Comp Physiol	100901230	United States	eng	1977	9999	All articles	1136	1125	19	0.0168889	FALSE	0	0.0192308	0.0251799	0.0157895	0.0225225	0.0228571	0.204642	FALSE	0.0896787	0.0958231	0.0592173	0.068899	0.0649887	1	19	106	665	17	10	107	655
Am J Physiol Regul Integr Comp Physiol	100901230	United States	eng	1977	9999	Research articles	1074	1074	13	0.0121043	FALSE	0	0.019685	0.0263158	0.0166667	0.0144928	0.0179641	0.199909	FALSE	0.0880267	0.0937877	0.0577755	0.0611159	0.0600552	1	13	109.5	642	77	12	111	630
Am J Physiol Renal Physiol	100901990	United States	eng	1997	9999	All articles	1479	1446	22	0.0152144	FALSE	0	0.0180505	0.019802	0.015873	0.0188679	0.0135135	0.257363	FALSE	0.0997534	0.106135	0.0988222	0.100125	0.104793	1	22	101	719	69	13	102.5	706
Am J Physiol Renal Physiol	100901990	United States	eng	1997	9999	Research articles	1348	1348	18	0.0133531	FALSE	0	0.0198413	0.0215827	0.0168776	0.0202703	0.0140351	0.252152	FALSE	0.0952482	0.102153	0.0953373	0.0964012	0.101784	1	18	105	692	72.5	12	106	680
Am J Prev Med	8704773	Netherlands	eng	1985	9999	All articles	1650	1623	15	0.00924214	FALSE	0	0.027027	0.0218069	0.033241	0.0311526	0.0174216	0.223086	FALSE	0.134862	0.0951342	0.118617	0.146477	0.0727397	1	15	139	1610	112	15	139	1595
Am J Prev Med	8704773	Netherlands	eng	1985	9999	Research articles	1388	1386	15	0.0108225	FALSE	0	0.0277778	0.0217391	0.037415	0.0328467	0.019685	0.209672	FALSE	0.127794	0.0828447	0.0960665	0.14423	0.066925	1	15	148	1377	112	15	148	1362
Am J Primatol	8108949	United States	eng	1981	9999	All articles	587	581	18	0.0309811	FALSE	0	0.0338983	0.0673077	0.0434783	0.05	0.0413223	0.22532	FALSE	0.041695	0.129142	0.132862	0.139156	0.0957781	1	18	157	576	160	17	156	559
Am J Primatol	8108949	United States	eng	1981	9999	Research articles	563	563	16	0.0284192	FALSE	0	0.0338983	0.06	0.0451128	0.0520833	0.0431034	0.216609	FALSE	0.041695	0.115866	0.129639	0.132296	0.0880957	1	16	160	560	166	15	160	545
Am J Psychiatry	0370512	United States	eng	1921	9999	All articles	1104	1053	27	0.025641	FALSE	0	0.0264317	0.0267857	0.0327103	0.0277778	0.0988372	0.25211	FALSE	0.101117	0.122485	0.0988398	0.0979679	0.11745	1	27		0		0		0
Am J Psychiatry	0370512	United States	eng	1921	9999	Research articles	438	428	17	0.0397196	FALSE	0	0.0581395	0.043956	0.0465116	0.0348837	0.0759494	0.222045	FALSE	0.0732292	0.0935592	0.0817463	0.0465016	0.0806635	2	34		0		0		0
Am J Psychoanal	0372630	England	eng	1941	9999	All articles	168	168	6	0.0357143	FALSE	0	0.0909091	0.0689655	0.0666667	0.1	0.0571429	0.210214	FALSE	0.123404	0.0277778	0.062212	0.125333	0.0596591	1	6		0		0		0
Am J Psychoanal	0372630	England	eng	1941	9999	Research articles	121	121	3	0.0247934	FALSE	0	0.0416667	0.0454545	0.0454545	0.08	0.0714286	0.13683	FALSE	0	0	0	0.0763636	0.0243902	5	15		0		0		0
Am J Psychol	0370513	United States	eng	1887	9999	All articles	81	81	3	0.037037	FALSE	0	0.0555556	0.0689655	0.125			0.0611648	FALSE	0.0344227	0.012987	0.025641			1	3		0		0		0
Am J Psychol	0370513	United States	eng	1887	9999	Research articles	73	73	2	0.0273973	FALSE	0	0.0588235	0.0714286	0.0909091			0.040682	FALSE	0.0240815	0.0133333	0			8	15		0		0		0
Am J Psychother	0110672	United States	eng	1947	9999	All articles	96	96	5	0.0520833	FALSE	0	0.115385	0.12		0.153846	0.263158	0.155178	FALSE	0.0535858	0.0882675		0.118939	0.104453	2	10		0		0		0
Am J Psychother	0110672	United States	eng	1947	9999	Research articles	80	80	4	0.05	FALSE	0	0.0833333	0.0869565		0.142857	0.166667	0.109987	FALSE	0.0409922	0.0640301		0.047081	0.0363108	1	4		0		0		0
Am J Public Health	1254074	United States	eng	1971	9999	All articles	3064	2956	69	0.0233424	FALSE	0	0.0127119	0.0239411	0.032368	0.025641	0.0300188	0.191225	FALSE	0.0895856	0.108285	0.111098	0.100801	0.0975064	1	69		0		0		0
Am J Public Health	1254074	United States	eng	1971	9999	Research articles	1675	1675	12	0.00716418	FALSE	0	0.0103986	0.022082	0.0145985	0.011811	0.0197628	0.12669	FALSE	0.0697109	0.0663336	0.0538799	0.0335294	0.0409499	1	12		0		0		0
Am J Reprod Immunol	8912860	Denmark	eng	1989	9999	All articles	652	645	22	0.0341085	FALSE	0	0.0377358	0.0454545	0.0540541	0.0377358	0.05	0.224185	FALSE	0.0649833	0.1047	0.113337	0.11735	0.0877912	1	22	64.5	628	63.5	22	65	606
Am J Reprod Immunol	8912860	Denmark	eng	1989	9999	Research articles	614	614	22	0.0358306	FALSE	0	0.038835	0.047619	0.0597015	0.0392157	0.0510204	0.222317	FALSE	0.0652471	0.103304	0.110439	0.110805	0.0883551	1	22	65.5	614	63.5	22	66.5	592
Am J Respir Cell Mol Biol	8917225	United States	eng	1989	9999	All articles	996	982	13	0.0132383	FALSE	0	0.0240964	0.0276243	0.0292683	0.0186916	0.0185185	0.203048	FALSE	0.0505846	0.0698725	0.0958113	0.0597439	0.0852855	1	13		0		0		0
Am J Respir Cell Mol Biol	8917225	United States	eng	1989	9999	Research articles	708	708	11	0.0155367	FALSE	0	0.0248447	0.0236686	0.0367647	0.0238095	0.0258621	0.180534	FALSE	0.0488739	0.066649	0.0797448	0.0480924	0.0581003	1	11		0		0		0
Am J Respir Crit Care Med	9421642	United States	eng	1994	9999	All articles	3374	3320	54	0.0162651	FALSE	0	0.0115512	0.0128824	0.0233236	0.0167832	0.0187861	0.307527	FALSE	0.136988	0.131201	0.167253	0.153071	0.155783	1	54		0		0		0
Am J Respir Crit Care Med	9421642	United States	eng	1994	9999	Research articles	1086	1085	30	0.0276498	FALSE	0	0.0212766	0.0353982	0.0347826	0.0309278	0.03	0.238767	FALSE	0.0890774	0.0870538	0.113616	0.0760488	0.0945095	1	30		0		0		0
Am J Rhinol Allergy	101490775	United States	eng	2009	9999	All articles	543	540	17	0.0314815	FALSE	0	0.0364964	0.0930233	0.0631579	0.0609756	0.0412371	0.252616	FALSE	0.0908055	0.164302	0.107607	0.13548	0.0643573	1	17		0		0		0
Am J Rhinol Allergy	101490775	United States	eng	2009	9999	Research articles	436	436	16	0.0366972	FALSE	0	0.0409836	0.10084	0.0361446	0.0666667	0.0540541	0.233808	FALSE	0.0849826	0.158503	0.100269	0.129147	0.0097078	1	16		0		0		0
Am J Speech Lang Pathol	9114726	United States	eng	1991	9999	All articles	485	482	10	0.0207469	FALSE	0	0.0273973	0.0307692	0.039604	0.0258621	0.0314961	0.18466	FALSE	0.0499209	0.0357654	0.0859481	0.0614305	0.0883563	1	10	252	352	194	7	253	345
Am J Speech Lang Pathol	9114726	United States	eng	1991	9999	Research articles	478	478	10	0.0209205	FALSE	0	0.0277778	0.0307692	0.039604	0.026087	0.032	0.183531	FALSE	0.0501121	0.0357654	0.0859481	0.0570272	0.0887064	1	10	252	351	194	7	254	344
Am J Sports Med	7609541	United States	eng	1976	9999	All articles	2162	2130	86	0.0403756	FALSE	0	0.0452261	0.0301624	0.0340633	0.0412844	0.0506608	0.403112	TRUE	0.18117	0.204033	0.214407	0.268268	0.261122	1	86		0		0		0
Am J Sports Med	7609541	United States	eng	1976	9999	Research articles	1860	1859	81	0.0435718	FALSE	0	0.0517241	0.0327869	0.0375335	0.0421053	0.0535714	0.392367	TRUE	0.168811	0.179871	0.20674	0.255335	0.249447	1	81		0		0		0
Am J Surg	0370473	United States	eng	1905	9999	All articles	2137	2084	22	0.0105566	FALSE	0	0.0162162	0.0153846	0.0200893	0.0110132	0.0118483	0.254907	FALSE	0.118753	0.101695	0.178219	0.102363	0.13695	1	22	101	2036	125	21	101	2015
Am J Surg	0370473	United States	eng	1905	9999	Research articles	1818	1817	21	0.0115575	FALSE	0	0.0179104	0.0172911	0.023622	0.013369	0.0131579	0.242486	FALSE	0.117898	0.0996532	0.122261	0.0923092	0.135853	2	42	112	1816	100	42	113	1774
Am J Surg Pathol	7707904	United States	eng	1977	9999	All articles	1032	1029	51	0.0495627	FALSE	0	0.0382775	0.0576923	0.045	0.0585366	0.0531401	0.330648	FALSE	0.162611	0.174764	0.147521	0.177909	0.149182	1	51		0		0		0
Am J Surg Pathol	7707904	United States	eng	1977	9999	Research articles	959	959	49	0.0510949	FALSE	0	0.0406091	0.0634921	0.0471204	0.0618557	0.0585106	0.327559	TRUE	0.160801	0.165704	0.147229	0.178151	0.146057	1	49		0		0		0
Am J Ther	9441347	United States	eng	1994	9999	All articles	1036	1031	24	0.0232784	FALSE	0	0.0618557	0.0279503	0.0324675	0.0309278	0.0606061	0.218255	FALSE	0.115687	0.13698	0.0828429	0.146897	0.181389	1	24		0		0		0
Am J Ther	9441347	United States	eng	1994	9999	Research articles	611	611	21	0.0343699	FALSE	0	0.047619	0.029703	0.0434783	0.0731707	0.0659341	0.168099	FALSE	0.0960661	0.133686	0.0337781	0.0238662	0.0859041	1	21		0		0		0
Am J Transplant	100968638	United States	eng	2001	9999	All articles	2179	2127	53	0.0249177	FALSE	0	0.025522	0.0405405	0.0286396	0.0407674	0.0528846	0.27482	FALSE	0.147059	0.172475	0.161764	0.144884	0.16482	1	53	95	1797	94	12	95	1785
Am J Transplant	100968638	United States	eng	2001	9999	Research articles	1548	1545	51	0.0330097	FALSE	0	0.0309598	0.0523077	0.0380623	0.0515464	0.0599369	0.258212	FALSE	0.130033	0.158501	0.150279	0.129528	0.14912	1	51	108	1501	114	11	108	1490
Am J Trop Med Hyg	0370507	United States	eng	1952	9999	All articles	2821	2791	30	0.0107488	FALSE	0	0.0235294	0.0116054	0.0167224	0.0165017	0.0125	0.243219	FALSE	0.124953	0.10682	0.110388	0.10685	0.11251	1	30	106	932	159	5	105	927
Am J Trop Med Hyg	0370507	United States	eng	1952	9999	Research articles	2498	2498	30	0.0120096	FALSE	0	0.025974	0.012848	0.0185874	0.0183486	0.0144033	0.238374	FALSE	0.123401	0.100331	0.105488	0.103856	0.105703	1	30	110	894	159	5	108	889
Am J Vet Res	0375011	United States	eng	1940	9999	All articles	733	710	14	0.0197183	FALSE	0	0.025	0.0308642	0.0328947	0.0275862	0.0305344	0.220974	FALSE	0.0576659	0.0761808	0.105448	0.08916	0.0885625	1	14		0		0		0
Am J Vet Res	0375011	United States	eng	1940	9999	Research articles	709	709	14	0.0197461	FALSE	0	0.025	0.0308642	0.0328947	0.0277778	0.0305344	0.221021	FALSE	0.0576659	0.0761808	0.105448	0.0892706	0.0885625	1	14		0		0		0
Am Nat	2984688R	United States	eng	1867	9999	All articles	817	806	6	0.00744417	FALSE	0	0.0169492	0.0185185	0.0186335	0.0144928	0.0178571	0.138438	FALSE	0.0502755	0.0393301	0.0428815	0.0178465	0.0435837	1	6		0		0		0
Am Nat	2984688R	United States	eng	1867	9999	Research articles	756	756	6	0.00793651	FALSE	0	0.0181818	0.0201342	0.0196078	0.0150376	0.0128205	0.122044	FALSE	0.048388	0.0376646	0.0365941	0.0162193	0.0275434	1	6		0		0		0
Am Nurse	7506499	United States	eng	1972	2016	All articles	113	78	26	0.333333	TRUE	2	0.3	0.392857				0.433458	TRUE	0.422619	0.333333				1	26		0		0		0
Am Nurse	7506499	United States	eng	1972	2016	Research articles	0	0
Am Psychol	0370521	United States	eng	1946	9999	All articles	709	512	6	0.0117188	FALSE	0	0.0266667	0.032967	0.0380952	0.0350877	0.015748	0.110978	FALSE	0.035008	0.0497642	0.0551553	0.0626866	0.0279934	2	11		0		0		0
Am Psychol	0370521	United States	eng	1946	9999	Research articles	448	367	4	0.0108992	FALSE	0	0.0434783	0.0192308	0.0422535	0.0340909	0.0181818	0.0698999	FALSE	0.0254002	1.02167e-16	0.0448229	0.0304473	0.023474	4	15		0		0		0
Am Soc Clin Oncol Educ Book	101233985	United States	eng	19uu	9999	All articles	492	492	6	0.0121951	FALSE	0	0.0178571	0.0204082	0.0322581	0.0188679	0.0240964	0.102776	FALSE	0.0114048	0.00699266	0.024578	0.00546432	0.00588215	1	6		0		0		0
Am Soc Clin Oncol Educ Book	101233985	United States	eng	19uu	9999	Research articles	470	470	5	0.0106383	FALSE	0	0.0194175	0.0215054	0.0229885	0.0192308	0.0240964	0.0998632	FALSE	0.00822988	0.00732561	0.0194675	0.00553999	0.00588215	1	5		0		0		0
Am Surg	0370522	United States	eng	1951	9999	All articles	2266	2264	24	0.0106007	FALSE	0	0.0144928	0.0155844	0.0140845	0.0125448	0.012474	0.265267	FALSE	0.125192	0.117319	0.127211	0.141655	0.16094	1	24		0		0		0
Am Surg	0370522	United States	eng	1951	9999	Research articles	1221	1221	19	0.015561	FALSE	0	0.0235849	0.0191388	0.0262009	0.0183486	0.0245902	0.235304	FALSE	0.109835	0.104486	0.115217	0.112407	0.13826	1	19		0		0		0
AMA J Ethics	101649265	United States	eng	1999	9999	All articles	735	731	8	0.0109439	FALSE	0	0.025974	0.0220588	0.0149254	0.013245	0.0320513	0.101674	FALSE	0.0927657	0.0586261	0.0553778	0.0447901	0.074871	1	8		0		0		0
AMA J Ethics	101649265	United States	eng	1999	9999	Research articles	485	485	7	0.014433	FALSE	0	0.5	0.027027	0.015873	0.0142857	0.034965	0.0804947	FALSE	0	0.0138861	0.0506946	0.0266822	0.0752472	1	7		0		0		0
Ambio	0364220	Sweden	eng	1972	9999	All articles	593	593	11	0.0185497	FALSE	0	0.0597015	0.0603448	0.0689655	0.0594059	0.0634921	0.150879	FALSE	0.101553	0.111443	0.102466	0.0968508	0.121501	1	11	175	410	70.5	8	179.5	402
Ambio	0364220	Sweden	eng	1972	9999	Research articles	556	556	8	0.0143885	FALSE	0	0.0546875	0.0566038	0.0714286	0.0659341	0.0504202	0.130671	FALSE	0.0948742	0.08295	0.0860737	0.0856355	0.0891733	4	31	179	403	80	11	181	392
Ambix	14730560R	England	eng	1937	9999	All articles	112	105	4	0.0380952	FALSE	0	0.0555556	0.0967742	0.111111	0.0909091	0.1875	0.170747	FALSE	0	0.0794431	0.05	0.124224	0.167421	1	4		0		0		0
Ambix	14730560R	England	eng	1937	9999	Research articles	67	67	4	0.0597015	FALSE	0	0.0769231	0.0909091	0.0666667	0.153846	0.2	0.107466	FALSE	0	0	1.47451e-17	0.0625	0.177083	1	4		0		0		0
AMIA Annu Symp Proc	101209213	United States	eng	2003	9999	All articles	753	753	13	0.0172643	FALSE	0	0.0382166	0.0331126	0.0346821	0.0318471	0.0347826	0.254696	FALSE	0.125427	0.103265	0.0765702	0.0943362	0.0683615	3	39		0		0		0
AMIA Annu Symp Proc	101209213	United States	eng	2003	9999	Research articles	744	744	13	0.0174731	FALSE	0	0.0394737	0.0331126	0.0352941	0.0318471	0.0350877	0.252318	FALSE	0.118616	0.103265	0.0768307	0.0943362	0.0690287	2	26		0		0		0
Amino Acids	9200312	Austria	eng	1991	9999	All articles	948	946	52	0.0549683	FALSE	0	0.0652174	0.0645161	0.0625	0.0529801	0.0567376	0.194071	FALSE	0.12121	0.0963771	0.107807	0.0484313	0.101479	1	52	85.5	926	39.5	52	89	874
Amino Acids	9200312	Austria	eng	1991	9999	Research articles	920	920	51	0.0554348	FALSE	0	0.0625	0.0658436	0.0639535	0.0551724	0.0588235	0.184241	FALSE	0.116726	0.0946086	0.0980203	0.0404248	0.0985906	1	51	86.5	920	40	51	89	869
Amyloid	9433802	England	eng	1994	9999	All articles	403	401	43	0.107232	TRUE	1	0.113636	0.097561	0.110294	0.106383	0.12782	0.342052	FALSE	0.110433	0.119081	0.329103	0.105033	0.198852	1	43		0		0		0
Amyloid	9433802	England	eng	1994	9999	Research articles	158	158	10	0.0632911	FALSE	0	0.09375	0.125	0.1	0.114286	0.103448	0.209296	FALSE	0.0649626	0.0979572	0.0424063	0.0864323	0.0769358	1	10		0		0		0
Amyotroph Lateral Scler Frontotemporal Degener	101587185	England	eng	2013	9999	All articles	553	449	26	0.0579065	FALSE	0	0.0660377	0.0724638	0.0645161	0.0941176	0.0833333	0.296164	FALSE	0.16916	0.134906	0.168785	0.131709	0.132433	1	26		0		0		0
Amyotroph Lateral Scler Frontotemporal Degener	101587185	England	eng	2013	9999	Research articles	399	395	23	0.0582278	FALSE	0	0.0795455	0.0862069	0.0705882	0.0909091	0.091954	0.277742	FALSE	0.149341	0.127018	0.149067	0.114839	0.129794	1	23		0		0		0
An Acad Bras Cienc	7503280	Brazil	eng;por	1929	9999	All articles	1245	1243	20	0.0160901	FALSE	0	0.0315789	0.0196078	0.019685	0.0130719	0.017301	0.126666	FALSE	0.0519299	0.0434106	0.059207	0.0579715	0.0417793	1	20	114.5	1166	52.5	6	115	1160
An Acad Bras Cienc	7503280	Brazil	eng;por	1929	9999	Research articles	1218	1218	8	0.00656814	FALSE	0	0.0216216	0.02	0.0160643	0.0133333	0.0140845	0.12403	FALSE	0.0461208	0.0417034	0.0573738	0.0587004	0.0386172	3	23	115	1165	120	21	114	1144
An Bras Dermatol	0067662	Spain	eng	1961	9999	All articles	1159	1150	36	0.0313043	FALSE	0	0.0301724	0.0291667	0.0289855	0.0361991	0.0497238	0.287439	FALSE	0.171908	0.153824	0.144599	0.152129	0.137323	1	36	105	1112	95	35	105	1077
An Bras Dermatol	0067662	Spain	eng	1961	9999	Research articles	673	673	27	0.0401189	FALSE	0	0.0324074	0.0263158	0.0608696	0.0538462	0.0510204	0.223839	FALSE	0.163708	0.0724794	0.0786375	0.120652	0.108077	1	27	106	648	100	26	106	622
An Pediatr (Barc)	101162596	Spain	eng;spa	2003	9999	All articles	1076	1074	14	0.0130354	FALSE	0	0.0223642	0.0165746	0.035503	0.026738	0.03125	0.192516	FALSE	0.150189	0.0531097	0.131566	0.120607	0.10338	1	14	52	1072	63.5	14	52	1058
An Pediatr (Barc)	101162596	Spain	eng;spa	2003	9999	Research articles	507	506	9	0.0177866	FALSE	0	0.0331126	0.0375	0.0689655	0.043956	0.0412371	0.152045	FALSE	0.117742	0.0332517	0.106489	0.0753101	0.0685501	2	18	68	506	68.5	18	68	488
An Sist Sanit Navar	9710381	Spain	eng;spa	1997	9999	All articles	299	298	8	0.0268456	FALSE	0	0.031746	0.046875	0.0344828	0.0517241	0.0545455	0.148912	FALSE	0.0232334	0.0757704	0.0257984	0.0493438	0.0674336	1	8	92	41	105	1	91	40
An Sist Sanit Navar	9710381	Spain	eng;spa	1997	9999	Research articles	186	186	4	0.0215054	FALSE	0	0.0487805	0.0697674	0.0444444	0.0540541	0.05	0.103896	FALSE	0.0152235	0.0660737	0.0217216	0.0296554	4.9106e-17	5	17	110	31	105	1	110.5	30
Anaerobe	9505216	England	eng	1995	9999	All articles	720	719	13	0.0180807	FALSE	0	0.0305344	0.0352113	0.0292398	0.041958	0.030303	0.186397	FALSE	0.0555304	0.0552726	0.0905408	0.101499	0.083648	1	13	97	706	119	13	97	693
Anaerobe	9505216	England	eng	1995	9999	Research articles	691	691	13	0.0188133	FALSE	0	0.0314961	0.0294118	0.0242424	0.0437956	0.031746	0.176566	FALSE	0.0519436	0.0497079	0.0810815	0.0893157	0.0831598	1	13	98	691	119	13	98	678
Anaesth Crit Care Pain Med	101652401	France	eng	2015	9999	All articles	569	567	27	0.047619	FALSE	0	0.0641026	0.0568182	0.0804598	0.0774648	0.0523256	0.319209	FALSE	0.15878	0.104738	0.106546	0.237071	0.17247	1	27	111	381	119	22	108	359
Anaesth Crit Care Pain Med	101652401	France	eng	2015	9999	Research articles	265	264	19	0.0719697	FALSE	0	0.106383	0.0625	0.0816327	0.147059	0.0769231	0.27515	FALSE	0.127732	0.0788462	0.0978305	0.216682	0.0889763	1	19	150.5	244	119	19	152	225
Anaesth Intensive Care	0342017	United States	eng	1972	9999	All articles	698	696	29	0.0416667	FALSE	0	0.0451977	0.0454545	0.0606061	0.048	0.0555556	0.200008	FALSE	0.110895	0.0866766	0.111744	0.157384	0.124119	1	29		0		0		0
Anaesth Intensive Care	0342017	United States	eng	1972	9999	Research articles	332	332	11	0.0331325	FALSE	0	0.0481928	0.0470588	0.038961	0.0645161	0.08	0.148431	FALSE	0.0807668	0.05764	0.0627851	0.0729697	0.0314448	1	11		0		0		0
Anaesthesia	0370524	England	eng	1946	9999	All articles	1820	1772	42	0.023702	FALSE	0	0.0183727	0.0342105	0.0440771	0.0340557	0.0338462	0.283704	FALSE	0.127682	0.165677	0.163608	0.165266	0.156557	1	42		0		0		0
Anaesthesia	0370524	England	eng	1946	9999	Research articles	687	685	18	0.0262774	FALSE	0	0.0205479	0.0458015	0.0364964	0.0384615	0.0283688	0.185478	FALSE	0.0578244	0.0597064	0.0719014	0.0781499	0.0641529	1	18		0		0		0
Anaesthesiol Intensive Ther	101472620	Poland	eng	2001	9999	All articles	348	347	48	0.138329	TRUE	1	0.313953	0.0461538	0.142857	0.15	0.0757576	0.290222	FALSE	0.309718	0.117628	0.117528	0.142657	0.0914941	1	48	50	238	31	48	61.5	190
Anaesthesiol Intensive Ther	101472620	Poland	eng	2001	9999	Research articles	264	264	41	0.155303	TRUE	1	0.324324	0.0612245	0.132075	0.2	0.0833333	0.26572	FALSE	0.287775	0.0889958	0.0875061	0.136291	0.0760726	1	41	60.5	186	36	41	83	145
Anaesthesist	0370525	Germany	eng;ger	1952	9999	All articles	708	708	36	0.0508475	FALSE	0	0.0681818	0.0454545	0.0671642	0.0813008	0.0588235	0.346012	FALSE	0.211082	0.167436	0.192684	0.144589	0.224855	1	36	115	218	69	7	116	211
Anaesthesist	0370525	Germany	eng;ger	1952	9999	Research articles	478	478	22	0.0460251	FALSE	0	0.0612245	0.0510204	0.0869565	0.0736842	0.0631579	0.281807	FALSE	0.159734	0.108306	0.119936	0.125057	0.136487	1	22	114	217	69	7	116	210
Anal Bioanal Chem	101134327	Germany	eng	2002	9999	All articles	3888	3888	22	0.00565844	FALSE	0	0.0149942	0.00834327	0.00738552	0.00820793	0.00645995	0.207362	FALSE	0.107566	0.0872731	0.0692979	0.0903223	0.0799075	1	22	70	3697	70	21	70	3676
Anal Bioanal Chem	101134327	Germany	eng	2002	9999	Research articles	3631	3631	21	0.00578353	FALSE	0	0.0148699	0.00764331	0.00624025	0.00882353	0.00557103	0.192224	FALSE	0.0897838	0.0657152	0.0585921	0.0785067	0.0673676	1	21	71	3628	70	21	71	3607
Anal Biochem	0370535	United States	eng	1960	9999	All articles	1568	1567	8	0.0051053	FALSE	0	0.00890208	0.0125392	0.0129032	0.00920245	0.0145455	0.0947878	FALSE	0.0371296	0.0513171	0.0384058	0.0310228	0.0310472	1	8	79	1555	86	8	79	1547
Anal Biochem	0370535	United States	eng	1960	9999	Research articles	1550	1550	8	0.00516129	FALSE	0	0.00892857	0.0126582	0.013245	0.00928793	0.010989	0.0916289	FALSE	0.0361245	0.0498191	0.0325301	0.0294472	0.0274475	1	8	79	1550	86	8	79	1542
Anal Cell Pathol (Amst)	101541993	United States	eng	2010	9999	All articles	171	171	4	0.0233918	FALSE	0	0.0487805	0.0909091	0.166667	0.0222222	0.0588235	0.055338	FALSE	0.0139817	0.020966	0.0560224	4.83075e-17	0.042895	4	4	91	171	50	4	91	167
Anal Cell Pathol (Amst)	101541993	United States	eng	2010	9999	Research articles	169	169	4	0.0236686	FALSE	0	0.0487805	0.0909091	0.181818	0.0222222	0.06	0.0549946	FALSE	0.0139817	0.020966	0.0611205	4.83075e-17	0.0434257	4	4	91	169	50	4	93	165
Anal Chem	0370536	United States	eng	1947	9999	All articles	9192	9187	89	0.0096876	FALSE	0	0.00705467	0.00715564	0.0132304	0.0118679	0.0116675	0.33012	FALSE	0.143887	0.147637	0.151284	0.172989	0.17334	1	89		0		0		0
Anal Chem	0370536	United States	eng	1947	9999	Research articles	8770	8770	89	0.0101482	FALSE	0	0.00730371	0.00789993	0.0136364	0.0118534	0.0120482	0.322103	FALSE	0.134887	0.135197	0.146341	0.165712	0.16877	1	89		0		0		0
Anal Chim Acta	0370534	Netherlands	eng	1947	9999	All articles	3624	3624	21	0.0057947	FALSE	0	0.0067659	0.00624025	0.00988468	0.00776197	0.00925926	0.229705	FALSE	0.0960141	0.085653	0.0757763	0.081701	0.113356	1	21	84	3605	67	21	84	3584
Anal Chim Acta	0370534	Netherlands	eng	1947	9999	Research articles	3598	3598	21	0.00583658	FALSE	0	0.00679348	0.00625978	0.00993377	0.00787402	0.00933489	0.227399	FALSE	0.0951704	0.0858833	0.0727155	0.0777961	0.111464	1	21	84	3598	67	21	84	3577
Anal Methods	101519733	England	eng	2009	9999	All articles	102	102	9	0.0882353	FALSE	0	0.1	0.136364	0.0454545	0.1	0.111111	0.0874734	FALSE	0.0126582	0.036168	0	0.0210428	0.0325581	1	9	39.5	6		0	39.5	6
Anal Methods	101519733	England	eng	2009	9999	Research articles	102	102	9	0.0882353	TRUE	1	0.1	0.136364	0.0454545	0.1	0.111111	0.0874734	FALSE	0.0126582	0.036168	0	0.0210428	0.0325581	1	9	39.5	6		0	39.5	6
Anal Quant Cytopathol Histpathol	101638882	United States	eng	2012	9999	All articles	70	70	10	0.142857	TRUE	1	0.18	0.15				0.14837	FALSE	0.131915	0.0957482				1	10		0		0		0
Anal Quant Cytopathol Histpathol	101638882	United States	eng	2012	9999	Research articles	66	66	9	0.136364	TRUE	4	0.166667	0.166667				0.141157	FALSE	0.120903	0.100469				1	9		0		0		0
Anal Sci	8511078	Japan	eng	1985	9999	All articles	1118	1109	12	0.0108206	FALSE	0	0.0253807	0.0176991	0.0208333	0.0220264	0.0228311	0.21162	FALSE	0.0721387	0.0792016	0.0986774	0.114116	0.0859559	1	12		0		0		0
Anal Sci	8511078	Japan	eng	1985	9999	Research articles	1065	1065	12	0.0112676	FALSE	0	0.0208333	0.018018	0.0213675	0.0185185	0.0199005	0.205535	FALSE	0.0629533	0.0756499	0.0976189	0.108956	0.0788826	1	12		0		0		0
Analyst	0372652	England	eng	1876	9999	All articles	3728	3723	23	0.00617781	FALSE	0	0.00932642	0.00921053	0.00756144	0.00902256	0.00870647	0.207362	FALSE	0.114336	0.090952	0.0605175	0.0820948	0.105678	1	23		0		0		0
Analyst	0372652	England	eng	1876	9999	Research articles	3667	3667	23	0.00627216	FALSE	0	0.00949367	0.00798935	0.00773694	0.00914634	0.00880503	0.200947	FALSE	0.105942	0.0877282	0.0500958	0.0720334	0.100714	1	23		0		0		0
Anasthesiol Intensivmed Notfallmed Schmerzther	9109478	Germany	eng;ger	1991	9999	All articles	458	422	24	0.056872	FALSE	0	0.076087	0.0666667	0.0958904	0.0675676	0.0793651	0.325746	FALSE	0.228155	0.235046	0.193651	0.184183	0.159967	1	24		0		0		0
Anasthesiol Intensivmed Notfallmed Schmerzther	9109478	Germany	eng;ger	1991	9999	Research articles	277	276	9	0.0326087	FALSE	0	0.0967742	0.0655738	0.117647	0.0535714	0.0434783	0.214813	FALSE	0.16445	0.0927212	0.159812	0.106219	0.113092	1	9		0		0		0
Anat Histol Embryol	7704218	Germany	eng;mul	1973	9999	All articles	348	343	8	0.0233236	FALSE	0	0.0350877	0.0491803	0.0277778	0.0405405	0.0632911	0.136719	FALSE	0.067511	0.0657352	0.0686444	0.041513	0.0906234	2	16	145	324	134	16	147	308
Anat Histol Embryol	7704218	Germany	eng;mul	1973	9999	Research articles	340	340	8	0.0235294	FALSE	0	0.0350877	0.05	0.0277778	0.0405405	0.0649351	0.135901	FALSE	0.067511	0.0659505	0.0686444	0.041513	0.0860491	2	16	145	324	134	16	147	308
Anat Rec (Hoboken)	101292775	United States	eng	2007	9999	All articles	966	962	34	0.035343	FALSE	0	0.0432432	0.0322581	0.047619	0.0362694	0.0333333	0.174254	FALSE	0.103123	0.0642213	0.0700567	0.105976	0.062248	1	34	120	943	0	32	123	911
Anat Rec (Hoboken)	101292775	United States	eng	2007	9999	Research articles	900	900	16	0.0177778	FALSE	0	0.0344828	0.0268456	0.0115607	0.0338983	0.0176211	0.1601	FALSE	0.0945446	0.0602549	0.0493406	0.0927842	0.0463144	1	16	125	886	131.5	16	125	870
Anat Sci Educ	101392205	United States	eng	2007	9999	All articles	343	342	16	0.0467836	FALSE	0	0.0555556	0.0606061	0.047619	0.046875	0.038961	0.188995	FALSE	0.0675539	0.102689	0.0634765	0.0486085	0.0564182	1	16	163.5	328	31	10	167	318
Anat Sci Educ	101392205	United States	eng	2007	9999	Research articles	312	312	9	0.0288462	FALSE	0	0.0441176	0.0517241	0.0535714	0.0344828	0.0277778	0.159553	FALSE	0.0509635	0.0844729	0.0543736	0.00833274	0.0383436	1	9	174	306	154	9	174	297
Anat Sci Int	101154140	Japan	eng	2002	9999	All articles	259	259	10	0.03861	FALSE	0	0.0697674	0.0588235	0.0566038	0.056338	0.0731707	0.141373	FALSE	0.0555107	0.0436384	0.0301037	0.0936978	0.069411	1	10	95	254	62	10	95.5	244
Anat Sci Int	101154140	Japan	eng	2002	9999	Research articles	245	245	10	0.0408163	FALSE	0	0.0731707	0.0652174	0.0392157	0.057971	0.0526316	0.130983	FALSE	0.0566474	0.029876	0.0217216	0.083797	0.0285309	1	10	96	245	62	10	98	235
Anatol J Cardiol	101652981	Turkey	eng	2014	9999	All articles	1304	1298	31	0.0238829	FALSE	0	0.0316092	0.037037	0.0239044	0.0428571	0.0729167	0.318974	FALSE	0.232936	0.188931	0.137579	0.15564	0.167267	1	31		0		0		0
Anatol J Cardiol	101652981	Turkey	eng	2014	9999	Research articles	516	516	13	0.0251938	FALSE	0	0.0495868	0.024	0.0366972	0.0520833	0.0461538	0.219226	FALSE	0.148904	0.110398	0.0777329	0.0592738	0.0577625	1	13		0		0		0
Andrologia	0423506	Germany	eng	1974	9999	All articles	1124	1121	19	0.0169492	FALSE	0	0.0290698	0.0225989	0.026738	0.0378549	0.0298507	0.154778	FALSE	0.0530165	0.0858628	0.07704	0.0761032	0.0826675	1	19	75	351		0	75	351
Andrologia	0423506	Germany	eng	1974	9999	Research articles	1067	1067	19	0.0178069	FALSE	0	0.0246914	0.0231214	0.0297619	0.0394737	0.0307692	0.152919	FALSE	0.0496532	0.0855495	0.0714641	0.0780232	0.0812653	1	19	76	339		0	76	339
Andrology	101585129	England	eng	2013	9999	All articles	674	660	16	0.0242424	FALSE	0	0.027972	0.0340136	0.0268456	0.0442478	0.037037	0.210107	FALSE	0.0815566	0.0646262	0.0851409	0.0917339	0.0790542	1	16	112.5	622	95.5	2	112.5	620
Andrology	101585129	England	eng	2013	9999	Research articles	610	610	15	0.0245902	FALSE	0	0.030303	0.0229008	0.0217391	0.046729	0.0392157	0.201238	FALSE	0.0731202	0.0524735	0.0828019	0.0886617	0.0766195	1	15	114	609	86	15	115	594
Anesteziol Reanimatol	7705399	Russia (Federation)	eng;rus	1977	9999	All articles	236	228	9	0.0394737	FALSE	0	0.0462963	0.0340909	0.0625			0.199496	FALSE	0.121384	0.110834	0.0415304			1	9		0		0		0
Anesteziol Reanimatol	7705399	Russia (Federation)	eng;rus	1977	9999	Research articles	222	222	8	0.036036	FALSE	0	0.0485437	0.0344828	0.0625			0.192905	FALSE	0.118675	0.0989833	0.0415304			1	8		0		0		0
Anesth Analg	1310650	United States	eng	1957	9999	All articles	3156	3099	74	0.0238787	FALSE	0	0.0252101	0.0267857	0.0280749	0.0339233	0.0376766	0.305826	FALSE	0.141266	0.146008	0.170461	0.174523	0.19221	1	74		0		0		0
Anesth Analg	1310650	United States	eng	1957	9999	Research articles	1787	1787	43	0.0240627	FALSE	0	0.0441176	0.0371429	0.0264423	0.0297297	0.0237467	0.235679	FALSE	0.103382	0.102185	0.0931226	0.115415	0.127514	1	43		0		0		0
Anesth Prog	0043533	United States	eng	1966	9999	All articles	215	208	17	0.0817308	FALSE	0	0.114286	0.117647	0.106383	0.0961538	0.1	0.245006	FALSE	0.0735682	0.12758	0.118932	0.129466	0.115062	1	17		0		0		0
Anesth Prog	0043533	United States	eng	1966	9999	Research articles	168	168	9	0.0535714	FALSE	0	0.0689655	0.0666667	0.0789474	0.0952381	0.0689655	0.216182	FALSE	0.0518976	0.108917	0.0898352	0.0967033	0.0963397	4	27		0		0		0
Anesthesiol Clin	101273663	United States	eng	2006	9999	All articles	294	294	18	0.0612245	FALSE	0	0.105263	0.0727273	0.261538	0.111111	0.0634921	0.169741	FALSE	0.115303	0.0749837	0.228052	0.116368	0.0651282	1	18		0		0		0
Anesthesiol Clin	101273663	United States	eng	2006	9999	Research articles	267	267	17	0.0636704	FALSE	0	0.06	0.0408163	0.269841	0.1	0.0363636	0.143431	FALSE	0.0666667	0.037296	0.223398	0.0893519	0.0383554	2	26		0		0		0
Anesthesiology	1300217	United States	eng	1940	9999	All articles	2100	1933	46	0.0237972	FALSE	0	0.0373832	0.0357143	0.0334347	0.0213333	0.0341207	0.266624	FALSE	0.142142	0.135733	0.106367	0.107193	0.119451	1	46		0		0		0
Anesthesiology	1300217	United States	eng	1940	9999	Research articles	870	870	37	0.0425287	FALSE	0	0.047619	0.0427807	0.0584416	0.0357143	0.0331126	0.195437	FALSE	0.0920722	0.0680451	0.0720239	0.0727108	0.0646922	1	37		0		0		0
Angew Chem Int Ed Engl	0370543	Germany	eng	1962	9999	All articles	14337	14133	49	0.00346706	FALSE	0	0.00403374	0.00541908	0.00459851	0.00493827	0.00504032	0.339811	FALSE	0.148893	0.152193	0.156429	0.167028	0.175931	1	49	52	13		0	52	13
Angew Chem Int Ed Engl	0370543	Germany	eng	1962	9999	Research articles	13833	13825	49	0.0035443	FALSE	0	0.00418092	0.00551268	0.00433526	0.0046595	0.00480274	0.336186	TRUE	0.144019	0.148531	0.152905	0.164624	0.172984	1	49	52	13		0	52	13
Angiogenesis	9814575	Germany	eng	1997	9999	All articles	236	234	13	0.0555556	FALSE	0	0.05	0.0731707	0.117647	0.0545455	0.0638298	0.116266	FALSE	0.0313851	0.0613594	0.060576	0.0693779	0.0120351	1	13	125	219	43	8	126	211
Angiogenesis	9814575	Germany	eng	1997	9999	Research articles	220	220	10	0.0454545	FALSE	0	0.0526316	0.0526316	0.0851064	0.0576923	0.0444444	0.0912237	FALSE	0.00668866	0.0119377	0.0273797	0.0382113	0.0073524	1	10	126	215	47	7	126	208
Angiol Sosud Khir	9604504	Russia (Federation)	eng;rus	1995	9999	All articles	494	494	21	0.0425101	FALSE	0	0.0505051	0.0363636	0.0618557	0.0618557	0.0659341	0.3461	FALSE	0.131948	0.143205	0.186519	0.165565	0.153579	1	21		0		0		0
Angiol Sosud Khir	9604504	Russia (Federation)	eng;rus	1995	9999	Research articles	478	478	21	0.0439331	FALSE	0	0.0526316	0.0377358	0.0674157	0.0618557	0.0659341	0.342168	TRUE	0.129709	0.142803	0.182112	0.165565	0.153579	1	21		0		0		0
Angiology	0203706	United States	eng	1950	9999	All articles	770	768	32	0.0416667	FALSE	0	0.0451613	0.0493827	0.0769231	0.0425532	0.0714286	0.310623	FALSE	0.180804	0.150065	0.189973	0.124111	0.213098	1	32		0		0		0
Angiology	0203706	United States	eng	1950	9999	Research articles	527	527	11	0.0208729	FALSE	0	0.0487805	0.0377358	0.0480769	0.04	0.0425532	0.246355	FALSE	0.159808	0.102685	0.109154	0.0739191	0.0820362	3	30		0		0		0
Angle Orthod	0370550	United States	eng	1931	9999	All articles	698	688	21	0.0305233	FALSE	0	0.0382166	0.0320513	0.0538462	0.0366972	0.0294118	0.24104	FALSE	0.116671	0.100467	0.105184	0.0814893	0.0938186	1	21		0		0		0
Angle Orthod	0370550	United States	eng	1931	9999	Research articles	610	610	18	0.0295082	FALSE	0	0.0431655	0.0357143	0.0350877	0.04	0.034188	0.225713	FALSE	0.108379	0.0904283	0.0889836	0.0773374	0.0834519	1	18		0		0		0
Anim Behav	0376746	England	eng	1958	9999	All articles	84	84	4	0.047619	FALSE	0	0.09375	0.0909091	0.153846	0.153846	0.25	0.131635	FALSE	0.0814521	0.0667904	0.02	0.0217391	0	4	12	107	9	149.5	4	103	5
Anim Behav	0376746	England	eng	1958	9999	Research articles	82	82	4	0.0487805	FALSE	0	0.0967742	0.0909091	0.166667	0.153846	0.25	0.130329	FALSE	0.0824758	0.0667904	0.0232558	0.0217391	0	4	12	107	9	149.5	4	103	5
Anim Biotechnol	9011409	England	eng	1990	9999	All articles	272	272	18	0.0661765	FALSE	0	0.0465116	0.05	0.05	0.0789474	0.0990991	0.167746	FALSE	0.029044	0.0228794	0.0259897	0.0851935	0.138385	1	18		0		0		0
Anim Biotechnol	9011409	England	eng	1990	9999	Research articles	272	272	18	0.0661765	FALSE	0	0.0465116	0.05	0.05	0.0789474	0.0990991	0.167746	FALSE	0.029044	0.0228794	0.0259897	0.0851935	0.138385	1	18		0		0		0
Anim Cogn	9814573	Germany	eng	1998	9999	All articles	528	528	12	0.0227273	FALSE	0	0.0229008	0.0258621	0.0471698	0.0273973	0.0294118	0.214118	FALSE	0.0902107	0.0747347	0.121836	0.0546136	0.0509237	1	12	154	512	181.5	12	153.5	500
Anim Cogn	9814573	Germany	eng	1998	9999	Research articles	509	509	12	0.0235756	FALSE	0	0.0238095	0.0263158	0.0490196	0.0289855	0.0306122	0.20178	FALSE	0.0711004	0.0653421	0.0951715	0.0433064	0.0377746	1	12	154	508	181.5	12	154	496
Anim Genet	8605704	England	eng	1986	9999	All articles	595	592	25	0.0422297	FALSE	0	0.0336134	0.036036	0.0307692	0.0761905	0.0787402	0.254175	FALSE	0.0733039	0.0578693	0.130455	0.115619	0.158167	1	25		0		0		0
Anim Genet	8605704	England	eng	1986	9999	Research articles	475	475	25	0.0526316	FALSE	0	0.0408163	0.0444444	0.0412371	0.0941176	0.0952381	0.266018	FALSE	0.0691644	0.0645691	0.144193	0.122453	0.172524	1	25		0		0		0
Anim Health Res Rev	101083072	England	eng	2000	9999	All articles	89	89	11	0.123596	TRUE	1	0.157895	0.125	0.2	0.125	0.347826	0.284412	FALSE	0.0478309	0.069863	0.0591157	0.0350404	0.39466	1	11		0		0		0
Anim Health Res Rev	101083072	England	eng	2000	9999	Research articles	85	85	10	0.117647	TRUE	3	0.111111	0.133333	0.142857	0.125	0.318182	0.281198	FALSE	0.0327485	0.0759651	0.0446406	0.0350404	0.386607	1	10		0		0		0
Anim Reprod Sci	7807205	Netherlands	eng	1978	9999	All articles	1096	1096	10	0.00912409	FALSE	0	0.019802	0.0153061	0.0204082	0.0175439	0.0184332	0.181391	FALSE	0.0590871	0.0557528	0.0485488	0.0924282	0.0799264	3	10	116	1084	79.5	10	117	1074
Anim Reprod Sci	7807205	Netherlands	eng	1978	9999	Research articles	1088	1088	10	0.00919118	FALSE	0	0.019802	0.0153846	0.0206186	0.0176678	0.0186916	0.179044	FALSE	0.0590871	0.0557989	0.043624	0.0924937	0.0761349	3	10	116	1084	79.5	10	117	1074
Anim Sci J	100956805	Australia	eng;jpn	1999	9999	All articles	970	965	16	0.0165803	FALSE	0	0.0378788	0.0309278	0.0191571	0.0197044	0.0285714	0.248275	FALSE	0.0832789	0.141492	0.104762	0.0904425	0.103815	1	16	124	965	86	16	125	949
Anim Sci J	100956805	Australia	eng;jpn	1999	9999	Research articles	965	965	16	0.0165803	FALSE	0	0.0378788	0.0309278	0.0191571	0.0197044	0.0285714	0.248275	FALSE	0.0832789	0.141492	0.104762	0.0904425	0.103815	1	16	124	965	86	16	125	949
Animal	101303270	England	eng	2007	9999	All articles	1463	1463	16	0.0109364	FALSE	0	0.0203252	0.0204082	0.0149813	0.011396	0.0169492	0.256437	FALSE	0.0935196	0.100605	0.0897113	0.101454	0.130677	1	16		0		0		0
Animal	101303270	England	eng	2007	9999	Research articles	1435	1435	16	0.0111498	FALSE	0	0.0206612	0.0165975	0.0152091	0.0116279	0.0173913	0.254829	FALSE	0.0922766	0.100103	0.0907924	0.101353	0.124373	1	16		0		0		0
Ann Acad Med Singapore	7503289	Singapore	eng	1972	9999	All articles	485	468	18	0.0384615	FALSE	0	0.032967	0.045045	0.03125	0.0430108	0.038961	0.196494	FALSE	0.0479971	0.124	0.065763	0.0839372	0.0563156	1	18		0		0		0
Ann Acad Med Singapore	7503289	Singapore	eng	1972	9999	Research articles	200	185	13	0.0702703	FALSE	0	0.0487805	0.116279	0.0555556	0.121212	0.0625	0.158583	FALSE	0.0345515	0.139205	0.0352695	0.0947599	0.0295098	3	13		0		0		0
Ann Afr Med	101231417	India	eng	200u	9999	All articles	209	206	10	0.0485437	FALSE	0	0.0789474	0.0769231	0.0697674	0.0697674	0.116279	0.106969	FALSE	0.0429777	0.0422604	0.0465812	0.0367759	0.0694128	1	10		0		0		0
Ann Afr Med	101231417	India	eng	200u	9999	Research articles	158	158	4	0.0253165	FALSE	0	0.0645161	0.103448	0.0333333	0.0625	0.0277778	0.0692497	FALSE	0.0241734	0.0470085	0	0.0248201	0	1	4		0		0		0
Ann Agric Environ Med	9500166	Poland	eng	1994	9999	All articles	655	655	27	0.0412214	FALSE	0	0.0555556	0.0393701	0.0344828	0.0393701	0.0625	0.243782	FALSE	0.104599	0.0971894	0.083943	0.117934	0.154391	1	27		0		0		0
Ann Agric Environ Med	9500166	Poland	eng	1994	9999	Research articles	645	645	26	0.0403101	FALSE	0	0.048951	0.04	0.0352113	0.04	0.0636364	0.242832	FALSE	0.103374	0.0941473	0.0833113	0.116738	0.151505	1	26		0		0		0
Ann Allergy Asthma Immunol	9503580	United States	eng	1995	9999	All articles	1615	1598	33	0.0206508	FALSE	0	0.0436364	0.0177515	0.0266667	0.0394366	0.030303	0.258474	FALSE	0.104183	0.0878625	0.10561	0.168273	0.1469	1	33	64	1581	35.5	32	64	1549
Ann Allergy Asthma Immunol	9503580	United States	eng	1995	9999	Research articles	637	637	15	0.0235479	FALSE	0	0.026087	0.0208333	0.0222222	0.0483871	0.0504202	0.179332	FALSE	0.0744235	0.0313557	0.0625399	0.101443	0.0775152	1	15	76	637	61	15	76	622
Ann Am Thorac Soc	101600811	United States	eng	2013	9999	All articles	1955	1939	37	0.019082	FALSE	0	0.0237467	0.0277228	0.0240964	0.015015	0.029316	0.284232	FALSE	0.133416	0.132604	0.17269	0.116315	0.138728	1	37		0		0		0
Ann Am Thorac Soc	101600811	United States	eng	2013	9999	Research articles	1039	1039	18	0.0173244	FALSE	0	0.0220264	0.0163934	0.034632	0.0318471	0.0504202	0.230574	FALSE	0.090604	0.0900331	0.144312	0.0825703	0.0820844	1	18		0		0		0
Ann Anat	100963897	Germany	eng;ger	1992	9999	All articles	494	494	15	0.0303644	FALSE	0	0.0649351	0.0442478	0.0344828	0.0446429	0.0761905	0.206614	FALSE	0.0778801	0.121442	0.0755587	0.0724045	0.0630802	1	15	98.5	482	25	15	102	467
Ann Anat	100963897	Germany	eng;ger	1992	9999	Research articles	474	474	14	0.0295359	FALSE	0	0.0684932	0.0377358	0.0357143	0.0458716	0.0686275	0.193901	FALSE	0.0697916	0.102414	0.0673067	0.0656583	0.0522181	1	14	98	474	30	14	101	460
Ann Behav Med	8510246	England	eng	1985	9999	All articles	468	466	9	0.0193133	FALSE	0	0.0408163	0.0344828	0.0222222	0.0322581	0.0408163	0.152963	FALSE	0.0599929	0.037202	0.0325574	0.0223153	0.0751788	1	9	130	1		0	130	1
Ann Behav Med	8510246	England	eng	1985	9999	Research articles	441	441	8	0.0181406	FALSE	0	0.0361446	0.0361446	0.0229885	0.0326087	0.0416667	0.148124	FALSE	0.0451433	0.0394821	0.0256579	0.0186408	0.0757154	3	24	130	1		0	130	1
Ann Biol Clin (Paris)	2984690R	France	eng;fre	1943	9999	All articles	479	459	15	0.0326797	FALSE	0	0.0638298	0.0454545	0.0531915	0.0681818	0.0526316	0.245947	FALSE	0.118659	0.109984	0.0987353	0.108519	0.126558	1	15		0		0		0
Ann Biol Clin (Paris)	2984690R	France	eng;fre	1943	9999	Research articles	384	384	12	0.03125	FALSE	0	0.0694444	0.0481928	0.0375	0.0540541	0.0533333	0.223461	FALSE	0.0878866	0.105304	0.0876782	0.0943029	0.113884	1	12		0		0		0
Ann Biomed Eng	0361512	United States	eng	1972	9999	All articles	1201	1201	14	0.011657	FALSE	0	0.0193798	0.0131148	0.0240964	0.0164835	0.0241546	0.169097	FALSE	0.0779297	0.090133	0.0786464	0.036693	0.111758	1	14	114	1137	136.5	14	113	1123
Ann Biomed Eng	0361512	United States	eng	1972	9999	Research articles	1125	1125	14	0.0124444	FALSE	0	0.0205761	0.0139373	0.025641	0.0170455	0.027027	0.147687	FALSE	0.0610225	0.0675346	0.0550062	0.025381	0.0976747	1	14	114	1125	136.5	14	114	1111
Ann Bot	0372347	England	eng	1887	9999	All articles	1018	1008	10	0.00992063	FALSE	0	0.0224719	0.00961538	0.0212766	0.018018	0.0188679	0.143981	FALSE	0.0721979	0.0348035	0.0479234	0.0811804	0.065428	1	10	110	861	89.5	10	110	851
Ann Bot	0372347	England	eng	1887	9999	Research articles	967	966	10	0.010352	FALSE	0	0.0231214	0.0097561	0.0218579	0.0143541	0.0204082	0.129046	FALSE	0.0425241	0.0320897	0.0343302	0.0549171	0.0577264	1	10	110	857	89.5	10	110	847
Ann Card Anaesth	9815987	India	eng	1998	9999	All articles	658	646	61	0.0944272	FALSE	0	0.105263	0.189873	0.167883	0.0583333	0.0510204	0.324288	FALSE	0.169373	0.256774	0.207242	0.155177	0.104234	1	61		0		0		0
Ann Card Anaesth	9815987	India	eng	1998	9999	Research articles	412	412	31	0.0752427	FALSE	0	0.113636	0.157407	0.171053	0.0701754	0.060241	0.268918	FALSE	0.102149	0.213856	0.158906	0.0965589	0.102519	1	31		0		0		0
Ann Cardiol Angeiol (Paris)	0142167	France	eng;fre	1968	9999	All articles	443	443	16	0.0361174	FALSE	0	0.0425532	0.0380952	0.0519481	0.0365854	0.0588235	0.29058	FALSE	0.103248	0.153919	0.124455	0.084314	0.126539	1	16	52	354	7	3	53	351
Ann Cardiol Angeiol (Paris)	0142167	France	eng;fre	1968	9999	Research articles	413	413	13	0.031477	FALSE	0	0.0444444	0.0434783	0.056338	0.0384615	0.0609756	0.283419	FALSE	0.100664	0.141099	0.119915	0.0780403	0.121697	2	26	55	342	43	25	56	317
Ann Chir Plast Esthet	8305839	France	eng;fre	1983	9999	All articles	458	458	29	0.0633188	FALSE	0	0.076087	0.150442	0.101124	0.115385	0.0697674	0.447609	TRUE	0.223118	0.33214	0.267774	0.319567	0.20904	1	29	36	443	31	26	36	417
Ann Chir Plast Esthet	8305839	France	eng;fre	1983	9999	Research articles	413	413	28	0.0677966	FALSE	0	0.0853659	0.155963	0.115385	0.128571	0.0810811	0.442464	TRUE	0.218246	0.332717	0.26708	0.314904	0.204655	1	28	38	406	35	25	38	381
Ann Clin Biochem	0324055	England	eng	1969	9999	All articles	549	548	12	0.0218978	FALSE	0	0.0325203	0.0267857	0.0275229	0.0285714	0.020202	0.143841	FALSE	0.0629348	0.0391762	0.0274319	0.0591929	0.0288835	1	12		0		0		0
Ann Clin Biochem	0324055	England	eng	1969	9999	Research articles	416	416	7	0.0168269	FALSE	0	0.020202	0.0357143	0.0212766	0.0224719	0.04	0.124241	FALSE	0.0482311	0.0336159	0.0232761	0.0527265	0.00716808	2	14		0		0		0
Ann Clin Lab Sci	0410247	United States	eng	1973	9999	All articles	593	585	14	0.0239316	FALSE	0	0.0530973	0.0265487	0.0338983	0.0247934	0.0333333	0.145459	FALSE	0.087598	0.0519287	0.0839788	0.0351022	0.0606328	1	14		0		0		0
Ann Clin Lab Sci	0410247	United States	eng	1973	9999	Research articles	554	554	14	0.0252708	FALSE	0	0.0550459	0.0283019	0.0347826	0.0263158	0.0363636	0.140725	FALSE	0.0759176	0.0528542	0.0859924	0.0344518	0.0410171	1	14		0		0		0
Ann Clin Microbiol Antimicrob	101152152	England	eng	19uu	9999	All articles	280	280	7	0.025	FALSE	0	0.0555556	0.0508475	0.0519481	0.0425532	0.0465116	0.0693785	FALSE	0.0310595	0.0488159	0.0393776	0.0128584	0.020674	1	7	122	279	10	7	124.5	272
Ann Clin Microbiol Antimicrob	101152152	England	eng	19uu	9999	Research articles	274	274	4	0.0145985	FALSE	0	0.0566038	0.0350877	0.04	0.0425532	0.047619	0.0595749	FALSE	0.0200318	0.0390896	0.0182394	0.0128584	0.0175965	4	12	123.5	274	98.5	12	125.5	262
Ann Clin Psychiatry	8911021	United States	eng	1989	9999	All articles	191	191	19	0.0994764	FALSE	0	0.0930233	0.128205	0.111111	0.105263	0.114286	0.247766	FALSE	0.120094	0.150075	0.118138	0.137234	0.0756194	1	19		0		0		0
Ann Clin Psychiatry	8911021	United States	eng	1989	9999	Research articles	147	147	15	0.102041	TRUE	1	0.0909091	0.178571	0.115385	0.125	0.142857	0.230534	FALSE	0.114203	0.15463	0.0966276	0.13122	0.0492614	1	15		0		0		0
Ann Clin Transl Neurol	101623278	United States	eng	2013	9999	All articles	738	724	9	0.0124309	FALSE	0	0.0272727	0.032967	0.030303	0.025	0.0151515	0.145685	FALSE	0.0517736	0.0193085	0.0251295	0.0875257	0.0652392	2	18	53	707	41.5	18	54	689
Ann Clin Transl Neurol	101623278	United States	eng	2013	9999	Research articles	697	697	9	0.0129125	FALSE	0	0.0294118	0.0348837	0.0322581	0.0261438	0.0152091	0.142612	FALSE	0.0412721	0.0197342	0.0223947	0.0852276	0.0651004	2	18	53.5	696	41.5	18	54	678
Ann Dermatol Venereol	7702013	France	eng;fre	1977	9999	All articles	1034	984	80	0.0813008	FALSE	0	0.0543478	0.126214	0.0817308	0.0878049	0.0994475	0.448763	TRUE	0.22618	0.348428	0.237603	0.265607	0.255001	1	80	171	582	155	39	172	543
Ann Dermatol Venereol	7702013	France	eng;fre	1977	9999	Research articles	449	449	36	0.0801782	FALSE	0	0.0555556	0.154762	0.06	0.0520833	0.126582	0.321616	FALSE	0.150612	0.149206	0.124431	0.146521	0.151656	1	36	205.5	356	176	30	208.5	326
Ann Diagn Pathol	9800503	United States	eng	1997	9999	All articles	453	453	20	0.0441501	FALSE	0	0.038961	0.0666667	0.101266	0.0392157	0.0583333	0.214472	FALSE	0.0922376	0.0717396	0.124839	0.0869816	0.117624	1	20	24	449	4	20	26	429
Ann Diagn Pathol	9800503	United States	eng	1997	9999	Research articles	406	406	18	0.044335	FALSE	0	0.038961	0.057971	0.115942	0.0444444	0.049505	0.206886	FALSE	0.0922376	0.0422977	0.136348	0.0860175	0.112808	1	18	23	404	4	18	25.5	386
Ann Dyslexia	8406611	United States	eng	1982	9999	All articles	90	88	5	0.0568182	FALSE	0	0.0909091	0.2	0.173913	0.142857	0.1	0.131182	FALSE	0	0.109351	0.111594	0.0238095	0.0289593	2	10	171	78	151	8	176.5	70
Ann Dyslexia	8406611	United States	eng	1982	9999	Research articles	85	85	5	0.0588235	FALSE	0	0.0909091	0.111111	0.173913	0.142857	0.0526316	0.105301	FALSE	0	0.0142857	0.111594	0.0238095	0	1	5	173	77	164	5	176.5	72
Ann Emerg Med	8002646	United States	eng	1980	9999	All articles	2104	1903	48	0.0252233	FALSE	0	0.0391566	0.0303797	0.0283019	0.0542005	0.0522193	0.28755	FALSE	0.160633	0.149278	0.156941	0.156256	0.171865	1	48	111	598	83.5	4	111	594
Ann Emerg Med	8002646	United States	eng	1980	9999	Research articles	587	587	13	0.0221465	FALSE	0	0.037037	0.0325203	0.0230769	0.038835	0.0569106	0.189264	FALSE	0.0611551	0.0459092	0.0637666	0.0666065	0.0969211	1	13	120	542	139	13	120	529
Ann Endocrinol (Paris)	0116744	France	eng;fre	1939	9999	All articles	327	327	15	0.0458716	FALSE	0	0.0493827	0.0634921	0.0862069	0.0714286	0.057971	0.233885	FALSE	0.0909809	0.13116	0.128536	0.204755	0.0790042	1	15	81	207	65	9	82.5	198
Ann Endocrinol (Paris)	0116744	France	eng;fre	1939	9999	Research articles	240	240	12	0.05	FALSE	0	0.0689655	0.08	0.0810811	0.0888889	0.06	0.212751	FALSE	0.0785155	0.113165	0.0955843	0.227894	0.0770117	1	12	92	150	0	5	92	145
Ann Epidemiol	9100013	United States	eng	1990	9999	All articles	700	692	8	0.0115607	FALSE	0	0.0264901	0.0206897	0.0333333	0.037037	0.0283688	0.160133	FALSE	0.0753736	0.047107	0.0532546	0.0399052	0.0688398	1	8	150	685	159	7	149.5	678
Ann Epidemiol	9100013	United States	eng	1990	9999	Research articles	629	629	7	0.0111288	FALSE	0	0.0291971	0.0230769	0.0373832	0.0390625	0.023622	0.150235	FALSE	0.0696343	0.0356708	0.0490192	0.0366098	0.0534604	4	28	159	628	124	28	161	600
Ann Fam Med	101167762	United States	eng	2003	9999	All articles	541	522	9	0.0172414	FALSE	0	0.046875	0.0348837	0.03125	0.0277778	0.0384615	0.175778	FALSE	0.137241	0.0356268	0.0420721	0.0418807	0.0991172	1	9	148	317	153	3	148	314
Ann Fam Med	101167762	United States	eng	2003	9999	Research articles	345	345	7	0.0202899	FALSE	0	0.0384615	0.0517241	0.0491803	0.038961	0.056338	0.14338	FALSE	0.053851	0.0319114	0.0464253	0.0229164	0.0868822	2	14	154	245	139	13	155	232
Ann Glob Health	101620864	United States	eng	2014	9999	All articles	486	484	8	0.0165289	FALSE	0	0.047619	0.0666667	0.0833333	0.0434783	0.0342466	0.113347	FALSE	0.0538094	0.0870754	0.0277559	0.0724729	0.0504142	3	22	82.5	20		0	82.5	20
Ann Glob Health	101620864	United States	eng	2014	9999	Research articles	403	402	7	0.0174129	FALSE	0	0.05	0.0704225	0.0677966	0.045977	0.04	0.101997	FALSE	0.0499005	0.0612732	0.0244012	0.0701502	0.0468432	1	7	82.5	16		0	82.5	16
Ann Hematol	9107334	Germany	eng	1991	9999	All articles	1668	1665	31	0.0186186	FALSE	0	0.0265487	0.0215385	0.025641	0.01875	0.0162602	0.242556	FALSE	0.0902191	0.10381	0.0825081	0.119986	0.119445	1	31	84	1643	23	31	86	1612
Ann Hematol	9107334	Germany	eng	1991	9999	Research articles	1082	1082	18	0.0166359	FALSE	0	0.0328638	0.03	0.02	0.0266667	0.0245902	0.215975	FALSE	0.0767321	0.0922735	0.0738935	0.0838535	0.0999649	2	36	118	1082	90.5	36	118.5	1046
Ann Hepatol	101155885	Mexico	eng	2002	9999	All articles	689	689	35	0.0507983	FALSE	0	0.106557	0.0491803	0.075	0.0310078	0.025641	0.162044	FALSE	0.0884605	0.0609871	0.125054	0.0630902	0.0478657	1	35	102.5	170	0	5	104	165
Ann Hepatol	101155885	Mexico	eng	2002	9999	Research articles	583	583	21	0.0360206	FALSE	0	0.0776699	0.030303	0.0697674	0.0265487	0.028777	0.141546	FALSE	0.0766549	0.0339799	0.115076	0.0464629	0.0332081	1	21	107.5	152	0	3	109	149
Ann Hum Biol	0404024	England	eng	1974	9999	All articles	410	398	9	0.0226131	FALSE	0	0.0384615	0.027027	0.020202	0.0588235	0.101266	0.129058	FALSE	0.0266259	0.0553042	0.0544183	0.0756553	0.111935	1	9		0		0		0
Ann Hum Biol	0404024	England	eng	1974	9999	Research articles	371	371	8	0.0215633	FALSE	0	0.0263158	0.0298507	0.021978	0.0483871	0.106667	0.119266	FALSE	0.0162968	0.047383	0.0501159	0.0673185	0.107956	2	16		0		0		0
Ann Hum Genet	0416661	England	eng	1954	9999	All articles	231	227	6	0.0264317	FALSE	0	0.0625	0.0540541	0.0625	0.0545455	0.0363636	0.049612	FALSE	0.0193136	0.0299111	0.0083676	0.0136815	0.00238095	1	6	136.5	220	108	5	138	215
Ann Hum Genet	0416661	England	eng	1954	9999	Research articles	226	226	6	0.0265487	FALSE	0	0.0625	0.0540541	0.0625	0.0545455	0.037037	0.0496705	FALSE	0.0193136	0.0299111	0.0083676	0.0136815	0.00239234	1	6	136.5	220	108	5	138	215
Ann ICRP	7708044	England	eng	1977	9999	All articles	156	138	10	0.0724638	FALSE	0	0.0714286	0.0877193	0.333333	0.0909091	0.333333	0.274099	FALSE	0.0629085	0.154144	8.65974e-17	0.115103	0	1	10		0		0		0
Ann ICRP	7708044	England	eng	1977	9999	Research articles	133	132	10	0.0757576	FALSE	0	0.0769231	0.0925926	0.333333	0.0909091	0.333333	0.274577	FALSE	0.0635135	0.156863	8.65974e-17	0.115103	0	1	10		0		0		0
Ann Ig	9002865	Italy	eng;ita	1989	9999	All articles	318	318	19	0.0597484	FALSE	0	0.0819672	0.0816327	0.114754	0.16	0.166667	0.358389	TRUE	0.130225	0.144939	0.164824	0.302597	0.226333	3	44		0		0		0
Ann Ig	9002865	Italy	eng;ita	1989	9999	Research articles	289	289	19	0.0657439	FALSE	0	0.0740741	0.0909091	0.14	0.164384	0.147059	0.355308	TRUE	0.117018	0.155043	0.164514	0.304864	0.220893	2	30		0		0		0
Ann Intern Med	0372351	United States	eng	1927	9999	All articles	4051	3831	65	0.0169668	FALSE	0	0.0326705	0.018018	0.0200267	0.0307125	0.0289532	0.269082	FALSE	0.1568	0.134232	0.12697	0.155749	0.181538	1	65		0		0		0
Ann Intern Med	0372351	United States	eng	1927	9999	Research articles	801	801	26	0.0324594	FALSE	0	0.0467836	0.0377358	0.0516129	0.0268456	0.0419162	0.170748	FALSE	0.0858889	0.0868201	0.0757538	0.059781	0.108862	1	26		0		0		0
Ann Ist Super Sanita	7502520	Italy	eng;ger;ita	1965	9999	All articles	327	327	20	0.0611621	FALSE	0	0.121212	0.0909091	0.125	0.0943396	0.0625	0.239993	FALSE	0.202617	0.113763	0.0932703	0.134224	0.0757621	2	35		0		0		0
Ann Ist Super Sanita	7502520	Italy	eng;ger;ita	1965	9999	Research articles	300	300	19	0.0633333	FALSE	0	0.116667	0.0833333	0.14	0.104167	0.0517241	0.227007	FALSE	0.178118	0.0987339	0.0896773	0.129346	0.0549703	1	19		0		0		0
Ann Ital Chir	0372343	Italy	eng;ita	1922	9999	All articles	648	648	13	0.0200617	FALSE	0	0.0396825	0.0482759	0.0338983	0.0614035	0.0482759	0.285213	FALSE	0.128529	0.178945	0.110706	0.157363	0.145604	1	13		0		0		0
Ann Ital Chir	0372343	Italy	eng;ita	1922	9999	Research articles	636	636	13	0.0204403	FALSE	0	0.04	0.048951	0.0344828	0.0625	0.05	0.283087	FALSE	0.128669	0.179085	0.107689	0.158537	0.146924	1	13		0		0		0
Ann Lab Med	101571172	Korea (South)	eng	2012	9999	All articles	578	569	34	0.059754	FALSE	0	0.0681818	0.0775862	0.113208	0.0818182	0.0666667	0.403774	TRUE	0.279003	0.240328	0.214863	0.171356	0.207501	1	34	166	562	147	33	167	529
Ann Lab Med	101571172	Korea (South)	eng	2012	9999	Research articles	355	355	23	0.0647887	FALSE	0	0.0853659	0.111111	0.114754	0.0821918	0.104478	0.357403	TRUE	0.220629	0.197819	0.167782	0.145025	0.157608	2	31	174	355	174	31	174.5	324
Ann Med	8906388	England	eng	1989	9999	All articles	353	346	11	0.0317919	FALSE	0	0.0481928	0.0533333	0.0416667	0.0547945	0.0465116	0.169437	FALSE	0.0953518	0.0893759	0.0261027	0.0751043	0.0245341	1	11		0		0		0
Ann Med	8906388	England	eng	1989	9999	Research articles	334	334	11	0.0329341	FALSE	0	0.05	0.0555556	0.0416667	0.0555556	0.0526316	0.168763	FALSE	0.0942191	0.0900115	0.0261027	0.0756825	0.0148097	1	11		0		0		0
Ann N Y Acad Sci	7506858	United States	eng	1877	9999	All articles	1310	1287	20	0.01554	FALSE	0	0.0131579	0.0196078	0.0265487	0.0174216	0.027907	0.131679	FALSE	0.0571584	0.101509	0.0870373	0.113632	0.103384	1	20	77	963	1	15	77.5	948
Ann N Y Acad Sci	7506858	United States	eng	1877	9999	Research articles	1226	1226	15	0.0122349	FALSE	0	0.0106383	0.0206612	0.0272727	0.0141844	0.025	0.11878	FALSE	0.0371673	0.097805	0.0829587	0.108346	0.0819081	1	15	78	926	1	11	79	915
Ann Neurol	7707449	United States	eng	1977	9999	All articles	1153	1135	24	0.0211454	FALSE	0	0.0521739	0.025	0.0210084	0.0183486	0.0191388	0.18415	FALSE	0.062828	0.0736907	0.0645397	0.0756805	0.0641717	1	24	120.5	1090	0	14	122	1076
Ann Neurol	7707449	United States	eng	1977	9999	Research articles	866	864	10	0.0115741	FALSE	0	0.0233918	0.0172414	0.0179641	0.0222222	0.0232558	0.159515	FALSE	0.039055	0.0424911	0.0463191	0.0602806	0.0481581	3	20	144	862	152	20	144	842
Ann Noninvasive Electrocardiol	9607443	United States	eng	1996	9999	All articles	460	458	29	0.0633188	FALSE	0	0.0744681	0.0581395	0.1	0.0449438	0.10101	0.241	FALSE	0.134666	0.0778858	0.103422	0.127703	0.17539	1	29	46	271	28	13	47	258
Ann Noninvasive Electrocardiol	9607443	United States	eng	1996	9999	Research articles	357	357	18	0.0504202	FALSE	0	0.0649351	0.0615385	0.0819672	0.0461538	0.11236	0.207112	FALSE	0.0943111	0.0434158	0.0554586	0.107081	0.16463	1	18	52	221	28	10	54	211
Ann Nucl Med	8913398	Japan	eng	1987	9999	All articles	500	500	22	0.044	FALSE	0	0.042735	0.06	0.0581395	0.0465116	0.0630631	0.235891	FALSE	0.0972953	0.100121	0.115352	0.124897	0.106016	1	22	67	492	58	19	67	473
Ann Nucl Med	8913398	Japan	eng	1987	9999	Research articles	482	482	19	0.0394191	FALSE	0	0.0434783	0.0645161	0.0588235	0.0481928	0.0566038	0.229592	FALSE	0.0978201	0.0825401	0.104608	0.113004	0.102409	1	19	67.5	482	58	19	68	463
Ann Nutr Metab	8105511	Switzerland	eng;fre;ger	1981	9999	All articles	553	506	17	0.0335968	FALSE	0	0.0555556	0.029703	0.0582524	0.026087	0.0309278	0.133726	FALSE	0.07956	0.0636183	0.0565439	0.0630261	0.0331953	1	17	106	335	73.5	10	110	325
Ann Nutr Metab	8105511	Switzerland	eng;fre;ger	1981	9999	Research articles	443	441	13	0.0294785	FALSE	0	0.0512821	0.0340909	0.0526316	0.0315789	0.0352941	0.112775	FALSE	0.0656631	0.0609208	0.042676	0.0324856	0.0223643	1	13	112	317	73.5	10	115	307
Ann Occup Hyg	0203526	England	eng;fre	1958	2016	All articles	199	196	11	0.0561224	FALSE	0	0.0490196	0.0851064				0.199374	FALSE	0.0971515	0.164549				1	11	145.5	146	184	8	143	138
Ann Occup Hyg	0203526	England	eng;fre	1958	2016	Research articles	180	180	10	0.0555556	FALSE	0	0.0515464	0.0843373				0.1893	FALSE	0.0957026	0.146431				1	10	147	142	184	8	145	134
Ann Oncol	9007735	England	eng	1990	9999	All articles	2345	2315	43	0.0185745	FALSE	0	0.0182648	0.0219298	0.0229682	0.0241449	0.027933	0.337745	FALSE	0.149794	0.135488	0.161666	0.204948	0.173145	1	43	92	495	70.5	6	92	489
Ann Oncol	9007735	England	eng	1990	9999	Research articles	1423	1422	28	0.0196906	FALSE	0	0.0223642	0.0167785	0.0277778	0.0229885	0.0421053	0.27948	FALSE	0.118572	0.106078	0.12676	0.108439	0.125399	1	28	92	494	70.5	6	92.5	488
Ann Otol Rhinol Laryngol	0407300	United States	eng	1897	9999	All articles	774	772	21	0.0272021	FALSE	0	0.114943	0.0273973	0.0247934	0.0283688	0.0368421	0.176489	FALSE	0.143554	0.059876	0.0565261	0.0823417	0.0683197	1	21		0		0		0
Ann Otol Rhinol Laryngol	0407300	United States	eng	1897	9999	Research articles	749	749	20	0.0267023	FALSE	0	0.112426	0.028777	0.0252101	0.0289855	0.0326087	0.173641	FALSE	0.144758	0.0572168	0.0567842	0.0851826	0.0605315	1	20		0		0		0
Ann Palliat Med	101585484	China	eng	2012	9999	All articles	401	400	63	0.1575	TRUE	1	0.216216	0.375	0.24	0.0891089	0.0701754	0.324707	FALSE	0.243743	0.376471	0.28817	0.195583	0.0871667	1	63	36.5	376	38	63	36	313
Ann Palliat Med	101585484	China	eng	2012	9999	Research articles	314	314	59	0.187898	TRUE	2	0.222222	0.5	0.319444	0.105882	0.0425532	0.310119	FALSE	0.199231	0.377163	0.279323	0.194007	0.0607124	1	59	48	290	41	59	54	231
Ann Parasitol	101593588	Poland	eng	2012	9999	All articles	254	254	10	0.0393701	FALSE	0	0.0851064	0.0769231	0.0408163	0.0769231	0.0555556	0.244794	FALSE	0.148181	0.157565	0.040682	0.106654	0.0981809	3	20		0		0		0
Ann Parasitol	101593588	Poland	eng	2012	9999	Research articles	242	242	10	0.0413223	FALSE	0	0.0930233	0.0816327	0.0444444	0.0784314	0.0555556	0.244389	FALSE	0.147762	0.160469	0.0426251	0.107105	0.0981809	3	20		0		0		0
Ann Pathol	8106337	France	eng;fre	1981	9999	All articles	433	431	17	0.0394432	FALSE	0	0.0537634	0.091954	0.0515464	0.101449	0.0823529	0.317949	FALSE	0.129662	0.175282	0.179983	0.156464	0.201296	1	17	52	380	30.5	8	53.5	372
Ann Pathol	8106337	France	eng;fre	1981	9999	Research articles	172	172	7	0.0406977	FALSE	0	0.09375	0.0588235	0.0810811	0.0967742	0.105263	0.216636	FALSE	0.0645713	0.0654179	0.100265	0.0606831	0.108067	2	14	122	171	140	13	121.5	158
Ann Pharm Fr	2985176R	France	eng;fre	1943	9999	All articles	254	254	18	0.0708661	FALSE	0	0.117647	0.0816327	0.1	0.0892857	0.125	0.234447	FALSE	0.149162	0.0855725	0.124744	0.105868	0.084657	1	18	78	245	149	18	76	227
Ann Pharm Fr	2985176R	France	eng;fre	1943	9999	Research articles	242	242	18	0.0743802	FALSE	0	0.125	0.0851064	0.102041	0.0980392	0.12766	0.227034	FALSE	0.145244	0.0786749	0.120883	0.0925969	0.085034	1	18	78	242	149	18	76	224
Ann Pharmacother	9203131	United States	eng	1992	9999	All articles	833	827	8	0.00967352	FALSE	0	0.0284091	0.02	0.01875	0.0229885	0.0179641	0.148547	FALSE	0.0729295	0.0417678	0.0421822	0.049096	0.0575036	1	8		0		0		0
Ann Pharmacother	9203131	United States	eng	1992	9999	Research articles	646	646	8	0.0123839	FALSE	0	0.0223881	0.018018	0.015748	0.028777	0.0222222	0.134872	FALSE	0.0463053	0.0288526	0.0258272	0.0502083	0.0437131	1	8		0		0		0
Ann Phys Rehabil Med	101502773	Netherlands	eng;fre	2009	9999	All articles	375	375	14	0.0373333	FALSE	0	0.0441176	0.142857	0.0447761	0.0714286	0.0526316	0.203322	FALSE	0.0742155	0.158969	0.0946022	0.0939839	0.125807	1	14	113.5	372	79.5	14	115	358
Ann Phys Rehabil Med	101502773	Netherlands	eng;fre	2009	9999	Research articles	271	271	9	0.0332103	FALSE	0	0.0416667	0.159091	0.0588235	0.0652174	0.0609756	0.167599	FALSE	0.0409025	0.164841	0.0936613	0.0436358	0.100016	2	11	124	271	84	11	126	260
Ann Plast Surg	7805336	United States	eng	1978	9999	All articles	1907	1895	29	0.0153034	FALSE	0	0.0169492	0.0155844	0.019943	0.0270936	0.0200501	0.271376	FALSE	0.121625	0.147238	0.129012	0.137239	0.134291	1	29		0		0		0
Ann Plast Surg	7805336	United States	eng	1978	9999	Research articles	1658	1658	26	0.0156815	FALSE	0	0.0134228	0.017341	0.019544	0.0250696	0.0229885	0.254368	FALSE	0.10254	0.141028	0.115269	0.123709	0.119917	1	26		0		0		0
Ann R Coll Surg Engl	7506860	England	eng	1947	9999	All articles	1164	1157	15	0.0129646	FALSE	0	0.0218341	0.0122951	0.02	0.0204918	0.0210526	0.144122	FALSE	0.0626491	0.0433585	0.0612778	0.0535617	0.0424505	1	15		0		0		0
Ann R Coll Surg Engl	7506860	England	eng	1947	9999	Research articles	847	846	15	0.0177305	FALSE	0	0.028777	0.0177515	0.0243902	0.0215054	0.0272109	0.132507	FALSE	0.0522626	0.0384533	0.0624173	0.0499213	0.036034	1	15		0		0		0
Ann Rev Mar Sci	101536246	United States	eng	2009	9999	All articles	108	105	2	0.0190476	FALSE	0	0.0416667	0.047619	0.0526316	0.05	0.0952381	0.0176894	FALSE	0	0	0	1.76364e-17	0.0344379	6	12		0		0		0
Ann Rev Mar Sci	101536246	United States	eng	2009	9999	Research articles	102	102	2	0.0196078	FALSE	0	0.0434783	0.047619	0.0526316	0.0526316	0.1	0.0149645	FALSE	0	0	0	0	0.0356643	5	10		0		0		0
Ann Rheum Dis	0372355	England	eng	1939	9999	All articles	2147	2107	85	0.0403417	FALSE	0	0.029484	0.0559611	0.0553936	0.0548303	0.0195382	0.369485	TRUE	0.187124	0.217874	0.199846	0.193203	0.21701	1	85	90	1894	97.5	80	90	1814
Ann Rheum Dis	0372355	England	eng	1939	9999	Research articles	1296	1296	71	0.054784	FALSE	0	0.0353698	0.0680272	0.0618182	0.0714286	0.0416667	0.336552	TRUE	0.164211	0.197684	0.186931	0.15791	0.130142	1	71	123	1171	103	67	124	1104
Ann Saudi Med	8507355	Saudi Arabia	ara;eng	1985	9999	All articles	349	348	6	0.0172414	FALSE	0	0.025	0.027027	0.0434783	0.046875	0.0327869	0.0667411	FALSE	0.0204384	0.0175344	0.0373315	0.0258475	0.00549434	1	6		0		0		0
Ann Saudi Med	8507355	Saudi Arabia	ara;eng	1985	9999	Research articles	319	319	6	0.0188088	FALSE	0	0.025974	0.031746	0.047619	0.0517241	0.0344828	0.0605129	FALSE	0.0186795	0.0127356	0.0305698	0.0203076	0.00564953	1	6		0		0		0
Ann Sci	0372361	England	eng	1936	9999	All articles	102	100	3	0.03	FALSE	0	0.0869565	0.0909091	0.125	0.0740741	0.0833333	0.0886936	FALSE	0.0870536	0.0416667	0.0526316	0.037037	0	2	4		0		0		0
Ann Sci	0372361	England	eng	1936	9999	Research articles	31	31	2
Ann Stomatol (Roma)	0404022	Italy	eng;ita	1959	9999	All articles	53	53	6	0.113208	TRUE	3	0.130435	0.166667	0.166667			0.251161	FALSE	0.150217	0.0652357	0.161585			3	15		0		0		0
Ann Stomatol (Roma)	0404022	Italy	eng;ita	1959	9999	Research articles	52	52	6	0.115385	TRUE	6	0.136364	0.166667	0.166667			0.254035	FALSE	0.155007	0.0652357	0.161585			3	15		0		0		0
Ann Surg	0372354	United States	eng	1885	9999	All articles	2941	2919	49	0.0167866	FALSE	0	0.0147783	0.0184758	0.0292505	0.0199275	0.0205656	0.309842	FALSE	0.150837	0.115855	0.15296	0.151565	0.177999	1	49		0		0		0
Ann Surg	0372354	United States	eng	1885	9999	Research articles	1704	1701	32	0.0188125	FALSE	0	0.02	0.0231023	0.0204082	0.0262295	0.0280561	0.273937	FALSE	0.12324	0.102615	0.121194	0.103718	0.14981	1	32		0		0		0
Ann Surg Oncol	9420840	United States	eng	1994	9999	All articles	3894	3882	67	0.0172591	FALSE	0	0.0204573	0.0237099	0.0258359	0.0128205	0.0178571	0.365259	TRUE	0.202517	0.19103	0.194464	0.221969	0.225352	1	67	77	6		0	77	6
Ann Surg Oncol	9420840	United States	eng	1994	9999	Research articles	2918	2916	56	0.0192044	FALSE	0	0.0223979	0.0245399	0.0257937	0.0149254	0.0225564	0.339027	TRUE	0.187646	0.174762	0.178963	0.155845	0.168172	1	56	245	3		0	245	3
Ann Thorac Cardiovasc Surg	9703158	Japan	eng	1995	9999	All articles	336	333	9	0.027027	FALSE	0	0.0549451	0.0793651	0.0392157	0.0454545	0.0322581	0.178889	FALSE	0.10859	0.0651858	0.0142812	0.100938	0.0322851	3	11		0		0		0
Ann Thorac Cardiovasc Surg	9703158	Japan	eng	1995	9999	Research articles	313	313	9	0.028754	FALSE	0	0.0555556	0.0833333	0.04	0.0508475	0.037037	0.178159	FALSE	0.108783	0.0625229	0.0143323	0.104644	0.0369338	2	10		0		0		0
Ann Thorac Surg	15030100R	Netherlands	eng	1965	9999	All articles	5439	5423	92	0.0169648	FALSE	0	0.0122349	0.0151643	0.014733	0.0305011	0.0168986	0.388358	TRUE	0.217771	0.221758	0.209732	0.206073	0.2077	1	92	63	5384	76.5	90	63	5294
Ann Thorac Surg	15030100R	Netherlands	eng	1965	9999	Research articles	3800	3797	87	0.0229128	FALSE	0	0.0171149	0.0213018	0.0204082	0.0387597	0.022695	0.364523	TRUE	0.195826	0.198395	0.189487	0.183418	0.182826	1	87	97	3769	84	85	97	3684
Ann Transplant	9802544	United States	eng	1996	9999	All articles	489	489	16	0.0327198	FALSE	0	0.0566038	0.0510204	0.030303	0.0485437	0.0481928	0.219636	FALSE	0.0860502	0.099125	0.10932	0.0956892	0.0765224	1	16		0		0		0
Ann Transplant	9802544	United States	eng	1996	9999	Research articles	484	484	16	0.0330579	FALSE	0	0.0566038	0.0510204	0.0309278	0.0485437	0.05	0.219159	FALSE	0.0860502	0.099125	0.109841	0.0956892	0.0786798	1	16		0		0		0
Ann Vasc Surg	8703941	Netherlands	eng;fre	1986	9999	All articles	2378	2374	23	0.00968829	FALSE	0	0.0147059	0.0125628	0.010772	0.0172043	0.0128205	0.311362	FALSE	0.131005	0.123629	0.169969	0.159365	0.13199	1	23	102	2370	89	23	102	2347
Ann Vasc Surg	8703941	Netherlands	eng;fre	1986	9999	Research articles	2267	2267	23	0.0101456	FALSE	0	0.0153061	0.0128866	0.010989	0.0179372	0.0141414	0.308688	FALSE	0.124955	0.121922	0.170328	0.15568	0.127492	1	23	103	2266	89	23	104	2243
Ann Work Expo Health	101698454	England	eng	2017	9999	All articles	337	334	11	0.0329341	FALSE	0			0.0491803	0.0377358	0.0377358	0.227855	FALSE			0.116331	0.109096	0.136576	1	11	179.5	284	208	4	177.5	280
Ann Work Expo Health	101698454	England	eng	2017	9999	Research articles	297	297	7	0.023569	FALSE	0			0.037037	0.0416667	0.0430108	0.199678	FALSE			0.0885044	0.102907	0.107208	1	7	180	279	268	7	179.5	272
Annu Rev Anal Chem (Palo Alto Calif)	101508602	United States	eng	2008	9999	All articles	112	112	2	0.0178571	FALSE	0	0.0454545	0.0434783	0.1	0.0434783	0.0416667	0.0133294	FALSE	0	0	0.010101	0	0	5	9		0		0		0
Annu Rev Anal Chem (Palo Alto Calif)	101508602	United States	eng	2008	9999	Research articles	111	111	2	0.018018	FALSE	0	0.047619	0.0434783	0.1	0.0434783	0.0416667	0.013365	FALSE	0	0	0.010101	0	0	5	9		0		0		0
Annu Rev Anim Biosci	101614024	United States	eng	2013	9999	All articles	101	101	4	0.039604	FALSE	0	0.0434783	0.0555556	0.0526316	0.0625	0.04	0.0267681	FALSE	5.62821e-17	1.76364e-17	0	0	8.44074e-17	1	4		0		0		0
Annu Rev Anim Biosci	101614024	United States	eng	2013	9999	Research articles	93	93	2	0.0215054	FALSE	0	0.0454545	0.0625	0.0555556	0.0714286	0.0434783	0.00701719	FALSE	0	0	0	2.13371e-17	0	2	4		0		0		0
Annu Rev Biochem	2985150R	United States	eng	1932	9999	All articles	169	169	2	0.0118343	FALSE	0	0.0571429	0.0344828	0.0285714	0.025	0.0333333	0.0125227	FALSE	0.0312057	0	9.82741e-17	0	0	6	10		0		0		0
Annu Rev Biochem	2985150R	United States	eng	1932	9999	Research articles	160	160	2	0.0125	FALSE	0	0.0625	0.0344828	0.030303	0.027027	0.0344828	0.00854605	FALSE	0.0217283	0	0	0	0	4	6		0		0		0
Annu Rev Biomed Eng	100883581	United States	eng	1999	9999	All articles	91	91	3	0.032967	FALSE	0	0.0588235	0.0625	0.0526316	0.0555556	0.0952381	0.0138153	FALSE	0	0	0	5.65024e-17	0.0140845	1	3		0		0		0
Annu Rev Biomed Eng	100883581	United States	eng	1999	9999	Research articles	91	91	3	0.032967	FALSE	0	0.0588235	0.0625	0.0526316	0.0555556	0.0952381	0.0138153	FALSE	0	0	0	5.65024e-17	0.0140845	1	3		0		0		0
Annu Rev Biophys	101469708	United States	eng	2008	9999	All articles	106	106	2	0.0188679	FALSE	0	0.0666667	0.0625	0.0416667	0.0357143	0.0434783	0.00325733	FALSE	0	0	0	2.10616e-17	5.62821e-17	1	2		0		0		0
Annu Rev Biophys	101469708	United States	eng	2008	9999	Research articles	106	106	2	0.0188679	FALSE	0	0.0666667	0.0625	0.0416667	0.0357143	0.0434783	0.00325733	FALSE	0	0	0	2.10616e-17	5.62821e-17	1	2		0		0		0
Annu Rev Cell Dev Biol	9600627	United States	eng	1995	9999	All articles	142	142	2	0.0140845	FALSE	0	0.030303	0.0344828	0.0384615	0.0416667	0.0333333	0.0027027	FALSE	1.05368e-17	1.05368e-17	0	1.76364e-17	6.85216e-17	1	2		0		0		0
Annu Rev Cell Dev Biol	9600627	United States	eng	1995	9999	Research articles	138	138	1	0.00724638	FALSE	0	0.030303	0.0344828	0.04	0.0434783	0.0357143	0	FALSE	1.05368e-17	1.05368e-17	0	0	0	366	138		0		0		0
Annu Rev Chem Biomol Eng	101574034	United States	eng	2010	9999	All articles	107	107	2	0.0186916	FALSE	0	0.0588235	0.037037	0.0769231	0.0526316	0.0555556	0.00296736	FALSE	2.47921e-17	5.6205e-17	0.0123457	0	0	1	2		0		0		0
Annu Rev Chem Biomol Eng	101574034	United States	eng	2010	9999	Research articles	100	100	2	0.02	FALSE	0	0.0625	0.037037	0.0833333	0.0588235	0.0625	0.00306748	FALSE	0	5.6205e-17	0.0128205	5.65024e-17	0	1	2		0		0		0
Annu Rev Clin Psychol	101235325	United States	eng	2005	9999	All articles	103	102	4	0.0392157	FALSE	0	0.0588235	0.047619	0.047619	0.105263	0.0833333	0.0325149	FALSE	0	0	8.48378e-17	0.0238095	0.0138889	2	4		0		0		0
Annu Rev Clin Psychol	101235325	United States	eng	2005	9999	Research articles	94	94	2	0.0212766	FALSE	0	0.0714286	0.05	0.047619	0.117647	0.0909091	0.0114922	FALSE	0	0	8.48378e-17	0.025641	0.0144928	3	6		0		0		0
Annu Rev Entomol	0372367	United States	eng	1956	9999	All articles	137	137	2	0.0145985	FALSE	0	0.0606061	0.0384615	0.04	0.0322581	0.0454545	0.0367383	FALSE	0.0116279	0	0	0	0	14	25		0		0		0
Annu Rev Entomol	0372367	United States	eng	1956	9999	Research articles	129	129	2	0.0155039	FALSE	0	0.0322581	0.04	0.0434783	0.0333333	0.05	0.0297577	FALSE	0	1.05368e-17	1.76364e-17	6.85216e-17	0	11	19		0		0		0
Annu Rev Food Sci Technol	101561951	United States	eng	2010	9999	All articles	120	120	5	0.0416667	FALSE	0	0.0869565	0.047619	0.0833333	0.0384615	0.0769231	0.0705545	FALSE	0.0169492	0	0.0273752	6.85216e-17	0.0206093	1	5		0		0		0
Annu Rev Food Sci Technol	101561951	United States	eng	2010	9999	Research articles	118	118	5	0.0423729	FALSE	0	0.0909091	0.047619	0.0833333	0.0384615	0.08	0.0708966	FALSE	0.0172414	0	0.0273752	6.85216e-17	0.0208238	1	5		0		0		0
Annu Rev Genet	0117605	United States	eng	1967	9999	All articles	126	126	2	0.015873	FALSE	0	0.0333333	0.0384615	0.0434783	0.04	0.0454545	0.00289017	FALSE	0	0	0	0	0	1	2		0		0		0
Annu Rev Genet	0117605	United States	eng	1967	9999	Research articles	124	124	2	0.016129	FALSE	0	0.0333333	0.0384615	0.0434783	0.0416667	0.047619	0.00290698	FALSE	0	0	0	0	0	1	2		0		0		0
Annu Rev Genomics Hum Genet	100911346	United States	eng	2000	9999	All articles	93	93	2	0.0215054	FALSE	0	0.0625	0.0555556	0.111111	0.0526316	0.0454545	0.00716808	FALSE	9.93033e-17	0	0.0293843	2.47921e-17	8.44074e-17	2	2		0		0		0
Annu Rev Genomics Hum Genet	100911346	United States	eng	2000	9999	Research articles	88	88	2	0.0227273	FALSE	0	0.0666667	0.0588235	0.125	0.0526316	0.047619	0.00737966	FALSE	0	0	0.0312169	2.47921e-17	5.62821e-17	2	2		0		0		0
Annu Rev Immunol	8309206	United States	eng	1983	9999	All articles	123	123	2	0.0162602	FALSE	0	0.0384615	0.0434783	0.0526316	0.0322581	0.0416667	0.00263158	FALSE	6.85216e-17	0	6.51287e-17	5.6205e-17	5.6205e-17	1	2		0		0		0
Annu Rev Immunol	8309206	United States	eng	1983	9999	Research articles	120	120	2	0.0166667	FALSE	0	0.04	0.0434783	0.0526316	0.0333333	0.0434783	0.00265957	FALSE	0	0	6.51287e-17	0	0	1	2		0		0		0
Annu Rev Med	2985151R	United States	eng	1950	9999	All articles	168	168	2	0.0119048	FALSE	0	0.030303	0.030303	0.030303	0.0294118	0.0285714	0.00932276	FALSE	0	2.8071e-17	6.85216e-17	2.10616e-17	1.05368e-17	4	6		0		0		0
Annu Rev Med	2985151R	United States	eng	1950	9999	Research articles	168	168	2	0.0119048	FALSE	0	0.030303	0.030303	0.030303	0.0294118	0.0285714	0.00932276	FALSE	0	2.8071e-17	6.85216e-17	2.10616e-17	1.05368e-17	4	6		0		0		0
Annu Rev Microbiol	0372370	United States	eng	1947	9999	All articles	145	145	4	0.0275862	FALSE	0	0.037037	0.0416667	0.0263158	0.08	0.0322581	0.0104847	FALSE	0	5.62821e-17	0	0.0166667	0	1	4		0		0		0
Annu Rev Microbiol	0372370	United States	eng	1947	9999	Research articles	137	137	2	0.0145985	FALSE	0	0.0384615	0.0434783	0.0277778	0.0434783	0.0344828	0.00268097	FALSE	0	0	0	0	1.0177e-16	1	2		0		0		0
Annu Rev Neurosci	7804039	United States	eng	1978	9999	All articles	116	116	1	0.00862069	FALSE	0	0.047619	0.0526316	0.037037	0.0384615	0.0434783	7.26599e-17	FALSE	0	4.26246e-17	0	0	0	309	116		0		0		0
Annu Rev Neurosci	7804039	United States	eng	1978	9999	Research articles	116	116	1	0.00862069	FALSE	0	0.047619	0.0526316	0.037037	0.0384615	0.0434783	7.26599e-17	FALSE	0	4.26246e-17	0	0	0	309	116		0		0		0
Annu Rev Nurs Res	8406387	United States	eng	1983	9999	All articles	72	72	3	0.0416667	FALSE	0	0.222222	0.142857	0.153846	0.1	0.125	0.0546341	FALSE	0.04	0.0846395	0.0526316	0.0227273	0.0363108	1	3		0		0		0
Annu Rev Nurs Res	8406387	United States	eng	1983	9999	Research articles	48	48	2
Annu Rev Nutr	8209988	United States	eng	1981	9999	All articles	99	99	4	0.040404	FALSE	0	0.0526316	0.04	0.05	0.1	0.133333	0.0162745	FALSE	0	0	0	0.0175439	0.0181818	1	4		0		0		0
Annu Rev Nutr	8209988	United States	eng	1981	9999	Research articles	92	92	2	0.0217391	FALSE	0	0.0555556	0.0416667	0.0555556	0.0555556	0.0714286	0.0067111	FALSE	0	6.85216e-17	2.47921e-17	8.48378e-17	0	2	2		0		0		0
Annu Rev Pathol	101275111	United States	eng	2006	9999	All articles	98	98	2	0.0204082	FALSE	0	0.0526316	0.0434783	0.05	0.0625	0.05	0.00340136	FALSE	6.51287e-17	0	0	4.26246e-17	0	1	2		0		0		0
Annu Rev Pathol	101275111	United States	eng	2006	9999	Research articles	96	96	2	0.0208333	FALSE	0	0.0526316	0.0454545	0.05	0.0666667	0.05	0.00342466	FALSE	6.51287e-17	0	0	0	0	1	2		0		0		0
Annu Rev Pharmacol Toxicol	7607088	United States	eng	1976	9999	All articles	154	154	5	0.0324675	FALSE	0	0.030303	0.0322581	0.0357143	0.0606061	0.0344828	0.0371997	FALSE	0	2.8071e-17	1.0177e-16	0.0155	7.53783e-17	3	5		0		0		0
Annu Rev Pharmacol Toxicol	7607088	United States	eng	1976	9999	Research articles	147	147	2	0.0136054	FALSE	0	0.0322581	0.0344828	0.0384615	0.0625	0.0344828	0.00816243	FALSE	8.76123e-18	0	0	0.0159957	7.53783e-17	4	6		0		0		0
Annu Rev Phys Chem	15040080R	United States	eng	1950	9999	All articles	123	123	2	0.0162602	FALSE	0	0.0322581	0.0333333	0.04	0.0454545	0.0666667	0.00884861	FALSE	0	8.61501e-17	5.62821e-17	0	0	3	6		0		0		0
Annu Rev Phys Chem	15040080R	United States	eng	1950	9999	Research articles	123	123	2	0.0162602	FALSE	0	0.0322581	0.0333333	0.04	0.0454545	0.0666667	0.00884861	FALSE	0	8.61501e-17	5.62821e-17	0	0	3	6		0		0		0
Annu Rev Physiol	0370600	United States	eng	1939	9999	All articles	121	121	2	0.0165289	FALSE	0	0.08	0.04	0.037037	0.0555556	0.0384615	0.00662222	FALSE	0.0169492	0	0	0	0	2	4		0		0		0
Annu Rev Physiol	0370600	United States	eng	1939	9999	Research articles	118	118	2	0.0169492	FALSE	0	0.0434783	0.0416667	0.037037	0.0555556	0.0384615	0.003367	FALSE	0	0	0	0	0	1	2		0		0		0
Annu Rev Phytopathol	0372373	United States	eng	1963	9999	All articles	129	129	2	0.0155039	FALSE	0	0.0714286	0.08	0.04	0.0714286	0.0869565	0.0428172	FALSE	0.0103093	0.0102041	0	0.00775194	0.0104167	23	34		0		0		0
Annu Rev Phytopathol	0372373	United States	eng	1963	9999	Research articles	126	126	2	0.015873	FALSE	0	0.0740741	0.0833333	0.0416667	0.0714286	0.0869565	0.0430566	FALSE	0.0104167	0.0103093	4.9106e-17	0.00775194	0.0104167	23	34		0		0		0
Annu Rev Plant Biol	101140127	United States	eng	2002	9999	All articles	131	131	2	0.0152672	FALSE	0	0.0416667	0.0714286	0.047619	0.0344828	0.0344828	0.00913125	FALSE	0	0.00990099	8.61501e-17	0	0	4	6		0		0		0
Annu Rev Plant Biol	101140127	United States	eng	2002	9999	Research articles	129	129	2	0.0155039	FALSE	0	0.0416667	0.0714286	0.05	0.0357143	0.0344828	0.00917312	FALSE	0	0.00990099	8.44074e-17	2.8071e-17	0	4	6		0		0		0
Annu Rev Psychol	0372374	United States	eng	1950	9999	All articles	140	140	3	0.0214286	FALSE	0	0.030303	0.0344828	0.0416667	0.0454545	0.0625	0.0160958	FALSE	0	0	9.93033e-17	0	0.0243748	2	3		0		0		0
Annu Rev Psychol	0372374	United States	eng	1950	9999	Research articles	134	134	2	0.0149254	FALSE	0	0.03125	0.0357143	0.0434783	0.047619	0.0333333	0.0033557	FALSE	0	0	0	0	0	1	2		0		0		0
Annu Rev Public Health	8006431	United States	eng	1980	9999	All articles	142	142	7	0.0492958	FALSE	0	0.0625	0.04	0.111111	0.0666667	0.0714286	0.0631719	FALSE	0.0219668	0	0.0377171	0.0332792	0.0252991	1	7		0		0		0
Annu Rev Public Health	8006431	United States	eng	1980	9999	Research articles	137	137	3	0.0218978	FALSE	0	0.0625	0.0416667	0.115385	0.0357143	0.037037	0.0366084	FALSE	0.0219668	8.61501e-17	0.0311088	0	8.61501e-17	2	6		0		0		0
Annu Rev Virol	101625721	United States	eng	2014	9999	All articles	141	141	7	0.0496454	FALSE	0	0.0689655	0.0333333	0.037037	0.0833333	0.0322581	0.0529193	FALSE	0.0144928	0	0	0.0576254	1.05368e-17	1	7		0		0		0
Annu Rev Virol	101625721	United States	eng	2014	9999	Research articles	124	124	2	0.016129	FALSE	0	0.04	0.037037	0.0416667	0.0952381	0.037037	0.00619171	FALSE	1.76364e-17	0	0	0.0169492	0	2	4		0		0		0
Annu Rev Vis Sci	101660822	United States	eng	2015	9999	All articles	105	105	2	0.0190476	FALSE	0	0.0434783	0.05	0.0588235	0.0454545	0.0434783	0.00888817	FALSE	0	0	0	0	5.65024e-17	2	4		0		0		0
Annu Rev Vis Sci	101660822	United States	eng	2015	9999	Research articles	104	104	2	0.0192308	FALSE	0	0.0434783	0.05	0.0588235	0.0454545	0.0454545	0.00454545	FALSE	0	0	0	0	0	1	2		0		0		0
ANS Adv Nurs Sci	7809992	United States	eng	1978	9999	All articles	215	196	5	0.0255102	FALSE	0	0.0512821	0.0465116	0.0789474	0.0571429	0.0487805	0.109656	FALSE	0.0444808	0.00900901	0.0562298	0.0247716	0.0181755	1	5		0		0		0
ANS Adv Nurs Sci	7809992	United States	eng	1978	9999	Research articles	167	167	5	0.0299401	FALSE	0	0.0689655	0.0487805	0.0625	0.0322581	0.0588235	0.0968629	FALSE	0.0415445	0.00917431	0.0214949	0	0.0199916	1	5		0		0		0
Anthropol Anz	0372377	Germany	eng;ger	1924	9999	All articles	188	188	17	0.0904255	FALSE	0	0.0606061	0.0882353	0.105263	0.119048	0.170732	0.178768	FALSE	0.0223722	0.122543	0.140738	0.108331	0.103119	1	17	138.5	186	66	16	148.5	170
Anthropol Anz	0372377	Germany	eng;ger	1924	9999	Research articles	184	184	15	0.0815217	FALSE	0	0.0606061	0.0882353	0.108108	0.097561	0.153846	0.169468	FALSE	0.0223722	0.122543	0.141658	0.088812	0.0864917	1	15	139.5	184	72	15	152	169
Anthropol Med	9709920	England	eng	1997	9999	All articles	137	130	4	0.0307692	FALSE	0	0.0714286	0.0689655	0.0869565	0.0740741	0.0869565	0.0877463	FALSE	0.0542934	0.0621118	0.025	0.0725275	0.0147059	2	8		0		0		0
Anthropol Med	9709920	England	eng	1997	9999	Research articles	104	104	3	0.0288462	FALSE	0	0.05	0.047619	0.047619	0.0526316	0.0869565	0.0369293	FALSE	0	0	0	1.00742e-16	0.0147059	1	3		0		0		0
Antibiot Khimioter	8803688	Russia (Federation)	eng;rus	1988	9999	All articles	89	89	8	0.0898876	FALSE	0	0.108696	0.0930233				0.212179	FALSE	0.133734	0.110055				1	8		0		0		0
Antibiot Khimioter	8803688	Russia (Federation)	eng;rus	1988	9999	Research articles	89	89	8	0.0898876	TRUE	1	0.108696	0.0930233				0.212179	FALSE	0.133734	0.110055				1	8		0		0		0
Anticancer Agents Med Chem	101265649	Netherlands	eng	2006	9999	All articles	935	930	14	0.0150538	FALSE	0	0.0608108	0.0896552	0.015873	0.017094	0.0186916	0.123253	FALSE	0.0792984	0.0893196	0.0492408	0.0612408	0.0322634	1	14	151	883	130.5	10	152	873
Anticancer Agents Med Chem	101265649	Netherlands	eng	2006	9999	Research articles	898	898	11	0.0122494	FALSE	0	0.0492958	0.0785714	0.0163043	0.0176211	0.0195122	0.11757	FALSE	0.071835	0.0863962	0.0480046	0.0595483	0.0284303	1	11	151	881	130.5	10	152	871
Anticancer Drugs	9100823	England	eng	1990	9999	All articles	664	664	7	0.0105422	FALSE	0	0.0307692	0.0225564	0.020979	0.0263158	0.0138889	0.100653	FALSE	0.0508902	0.0446094	0.0411721	0.055196	0.0184113	1	7		0		0		0
Anticancer Drugs	9100823	England	eng	1990	9999	Research articles	659	659	6	0.0091047	FALSE	0	0.0234375	0.0229008	0.020979	0.0265487	0.0138889	0.0988089	FALSE	0.0447089	0.0417756	0.0411721	0.0554346	0.0184113	1	6		0		0		0
Anticancer Res	8102988	Greece	eng	1981	9999	All articles	4501	4388	87	0.0198268	FALSE	0	0.0273973	0.0308219	0.0265781	0.0225225	0.0260355	0.352174	FALSE	0.185934	0.19859	0.189566	0.203554	0.210231	1	87	26	3319	26.5	60	26	3259
Anticancer Res	8102988	Greece	eng	1981	9999	Research articles	4379	4379	87	0.0198675	FALSE	0	0.0274286	0.0309633	0.0266075	0.0225479	0.0260973	0.352016	TRUE	0.186101	0.197602	0.189768	0.203163	0.209464	1	87	26	3314	26.5	60	26	3254
Antiinflamm Antiallergy Agents Med Chem	101462262	United Arab Emirates	eng	2006	9999	All articles	96	96	2	0.0208333	FALSE	0	0.08	0.153846	0.0526316	0.0833333	0.037037	0.0390029	FALSE	0.0626506	0.0356643	0	2.47921e-17	0	18	20	104.5	88	107	15	104	73
Antiinflamm Antiallergy Agents Med Chem	101462262	United Arab Emirates	eng	2006	9999	Research articles	90	90	2	0.0222222	FALSE	0	0.0909091	0.166667	0.0526316	0.0909091	0.0384615	0.0353057	FALSE	0.0546332	0.0363108	0	0	3.40526e-17	16	16	104.5	88	107	15	104	73
Antimicrob Agents Chemother	0315061	United States	eng	1972	9999	All articles	4936	4936	51	0.0103323	FALSE	0	0.0149007	0.0162107	0.0158228	0.0107643	0.0162037	0.310811	FALSE	0.15073	0.140131	0.162309	0.167244	0.148049	1	51	80	4126	72	42	80	4084
Antimicrob Agents Chemother	0315061	United States	eng	1972	9999	Research articles	4571	4571	48	0.010501	FALSE	0	0.0149123	0.0166852	0.015855	0.0118203	0.0174346	0.29775	FALSE	0.137885	0.125348	0.151744	0.151578	0.141131	1	48	80	4124	72	42	80	4082
Antimicrob Resist Infect Control	101585411	England	eng	2012	9999	All articles	603	602	16	0.0265781	FALSE	0	0.0727273	0.0892857	0.023622	0.0382166	0.0483092	0.163468	FALSE	0.0598515	0.0418991	0.0431218	0.0749505	0.0935728	1	16	93	599	67	16	94	583
Antimicrob Resist Infect Control	101585411	England	eng	2012	9999	Research articles	583	583	14	0.0240137	FALSE	0	0.0555556	0.0909091	0.0238095	0.0402685	0.0452261	0.150327	FALSE	0.0547647	0.0431009	0.0400048	0.0697753	0.0801911	1	14	94	583	107	14	93	569
Antioxid Redox Signal	100888899	United States	eng	1999	9999	All articles	897	893	9	0.0100784	FALSE	0	0.0294118	0.0217391	0.0246914	0.0149254	0.0212766	0.134122	FALSE	0.0449027	0.0441793	0.0704701	0.0661583	0.0368944	1	9		0		0		0
Antioxid Redox Signal	100888899	United States	eng	1999	9999	Research articles	852	852	8	0.00938967	FALSE	0	0.0314136	0.0229008	0.0197368	0.0154639	0.0217391	0.126772	FALSE	0.0388465	0.0419016	0.065128	0.0576345	0.0328749	1	8		0		0		0
Antivir Chem Chemother	9009212	England	eng	1990	9999	All articles	55	54	4	0.0740741	FALSE	0	0.15		0.181818	0.166667	0.2	0.0969164	FALSE	0.108321		0.027027	0.0391082	0	3	4	41	1		0	41	1
Antivir Chem Chemother	9009212	England	eng	1990	9999	Research articles	48	48	4
Antivir Ther	9815705	England	eng	1996	9999	All articles	470	463	8	0.0172786	FALSE	0	0.0185185	0.0425532	0.043956	0.0625	0.0405405	0.187276	FALSE	0.0526553	0.0790664	0.0818724	0.0823108	0.0526013	3	24		0		0		0
Antivir Ther	9815705	England	eng	1996	9999	Research articles	429	427	8	0.0187354	FALSE	0	0.0194175	0.0454545	0.0481928	0.0705882	0.0294118	0.166748	FALSE	0.0468351	0.0557081	0.0461429	0.0675334	0.0376458	1	8		0		0		0
Antiviral Res	8109699	Netherlands	eng	1981	9999	All articles	1077	1076	26	0.0241636	FALSE	0	0.0271739	0.0242718	0.0281124	0.0220264	0.0238095	0.202257	FALSE	0.0453061	0.0565139	0.0852691	0.0725927	0.0668238	1	26	97	1071	73.5	26	97	1045
Antiviral Res	8109699	Netherlands	eng	1981	9999	Research articles	1054	1053	26	0.0246914	FALSE	0	0.0274725	0.0246305	0.0288066	0.0227273	0.0243902	0.19694	FALSE	0.0455759	0.0568264	0.0822584	0.067675	0.059157	1	26	97.5	1052	73.5	26	98	1026
Antonie Van Leeuwenhoek	0372625	Netherlands	eng	1934	9999	All articles	1016	1016	48	0.0472441	FALSE	0	0.0588235	0.068323	0.04375	0.0424528	0.0677966	0.311968	FALSE	0.244909	0.177764	0.115985	0.168236	0.223572	1	48	86	977	85	47	86	930
Antonie Van Leeuwenhoek	0372625	Netherlands	eng	1934	9999	Research articles	974	974	47	0.0482546	FALSE	0	0.0610169	0.0723684	0.0457516	0.0447761	0.0693642	0.298425	FALSE	0.232079	0.147226	0.105816	0.140803	0.222668	1	47	86	974	85	47	86	927
Anxiety Stress Coping	9212242	England	eng	1992	9999	All articles	257	256	5	0.0195312	FALSE	0	0.0444444	0.0408163	0.0363636	0.037037	0.0566038	0.073538	FALSE	0.00588235	0.00515464	0.00921579	0.00985124	0.0142395	1	5		0		0		0
Anxiety Stress Coping	9212242	England	eng	1992	9999	Research articles	255	255	5	0.0196078	FALSE	0	0.0444444	0.0408163	0.0363636	0.0377358	0.0566038	0.0726985	FALSE	0.00588235	0.00515464	0.00921579	0.00994924	0.0142395	1	5		0		0		0
ANZ J Surg	101086634	Australia	eng	2001	9999	All articles	2356	2341	35	0.0149509	FALSE	0	0.033557	0.0338462	0.0242718	0.0134228	0.015493	0.247574	FALSE	0.0960589	0.10049	0.101934	0.130971	0.139884	1	35	65	1568	2	23	66	1545
ANZ J Surg	101086634	Australia	eng	2001	9999	Research articles	1118	1118	13	0.0116279	FALSE	0	0.027027	0.0253165	0.025641	0.015625	0.020202	0.196353	FALSE	0.0638037	0.0604094	0.0797209	0.104273	0.0804424	2	26	97	768	65	21	100	747
AORN J	0372403	United States	eng	1963	9999	All articles	1017	772	36	0.0466321	FALSE	0	0.0578947	0.0559006	0.0697674	0.178808	0.191489	0.342581	FALSE	0.253753	0.199049	0.206398	0.262868	0.306925	1	36	83	415	125	23	79	392
AORN J	0372403	United States	eng	1963	9999	Research articles	341	341	30	0.0879765	TRUE	1	0.0909091	0.102564	0.0933333	0.08	0.0819672	0.170693	FALSE	0.0843882	0.116318	0.120958	0.0596355	0.106835	1	30	193	229	126	22	210	207
APMIS	8803400	Denmark	eng	1988	9999	All articles	628	623	12	0.0192616	FALSE	0	0.0196078	0.0220588	0.0291971	0.0350877	0.0481928	0.126706	FALSE	0.0428404	0.0475573	0.0422059	0.0429345	0.0767654	1	12	108	593	92	12	108	581
APMIS	8803400	Denmark	eng	1988	9999	Research articles	565	565	12	0.0212389	FALSE	0	0.0212766	0.0238095	0.0327869	0.0392157	0.0540541	0.122227	FALSE	0.0418745	0.0380884	0.038985	0.0452876	0.0714825	1	12	110	561	92	12	111	549
Apoptosis	9712129	Netherlands	eng	1996	9999	All articles	519	519	8	0.0154143	FALSE	0	0.0222222	0.034188	0.031746	0.0344828	0.0361446	0.117272	FALSE	0.0365708	0.086355	0.0340773	0.0155375	0.0967831	1	8		0		0		0
Apoptosis	9712129	Netherlands	eng	1996	9999	Research articles	487	487	8	0.0164271	FALSE	0	0.0230769	0.0357143	0.0330579	0.0377358	0.028169	0.0846464	FALSE	0.0339706	0.0476509	0.0236234	0.00553999	0.0422972	1	8		0		0		0
Appetite	8006808	England	eng	1980	9999	All articles	2126	2126	24	0.0112888	FALSE	0	0.0177215	0.0126582	0.0123153	0.0175824	0.0126263	0.232988	FALSE	0.110156	0.0935009	0.0811462	0.112396	0.0783965	1	24	156	2090	116.5	24	157	2066
Appetite	8006808	England	eng	1980	9999	Research articles	2072	2072	23	0.0111004	FALSE	0	0.0154639	0.0107296	0.0100756	0.0159091	0.0131234	0.226677	FALSE	0.106092	0.0907557	0.0747568	0.108911	0.0712589	1	23	158	2071	117	23	158	2048
Appl Biochem Biotechnol	8208561	United States	eng	1981	9999	All articles	1817	1817	12	0.00660429	FALSE	0	0.00657895	0.0178571	0.00890208	0.0117188	0.0107143	0.143849	FALSE	0.0636049	0.0686946	0.0442524	0.0475938	0.0430252	1	12	95	1796	110.5	12	94	1784
Appl Biochem Biotechnol	8208561	United States	eng	1981	9999	Research articles	1797	1797	12	0.0066778	FALSE	0	0.0066335	0.0179641	0.00903614	0.0119048	0.0108696	0.13952	FALSE	0.0610715	0.0673453	0.0409605	0.0397439	0.0287282	1	12	95	1795	110.5	12	94	1783
Appl Clin Inform	101537732	Germany	eng	2009	9999	All articles	442	441	14	0.031746	FALSE	0	0.0508475	0.0581395	0.0416667	0.0520833	0.0288462	0.115927	FALSE	0.0357318	0.0461825	0.06756	0.0595609	0.0448074	1	14	103	211	57	7	104	204
Appl Clin Inform	101537732	Germany	eng	2009	9999	Research articles	409	409	9	0.0220049	FALSE	0	0.0357143	0.0487805	0.0337079	0.0361446	0.030303	0.10386	FALSE	0.01928	0.0363392	0.0413686	0.054517	0.0406812	1	9	103.5	204	60	5	104	199
Appl Environ Microbiol	7605801	United States	eng	1976	9999	All articles	3345	3344	20	0.00598086	FALSE	0	0.00673401	0.00729927	0.00702988	0.0112	0.00696864	0.189113	FALSE	0.079887	0.0714194	0.0697045	0.0745775	0.0592258	1	20	57	2920	56	17	57	2903
Appl Environ Microbiol	7605801	United States	eng	1976	9999	Research articles	3279	3279	20	0.00609942	FALSE	0	0.00680272	0.0074184	0.00727273	0.0114192	0.00714286	0.181641	FALSE	0.0757524	0.0676041	0.0576329	0.069274	0.052008	1	20	57	2918	56	17	57	2901
Appl Ergon	0261412	England	eng	1969	9999	All articles	1049	1049	17	0.0162059	FALSE	0	0.0213904	0.0467836	0.0171233	0.021164	0.0190476	0.195917	FALSE	0.0640692	0.0840448	0.0896307	0.0861341	0.0796915	1	17	262	1023	212	17	262.5	1006
Appl Ergon	0261412	England	eng	1969	9999	Research articles	1026	1026	17	0.0165692	FALSE	0	0.0164835	0.0473373	0.0174825	0.0218579	0.0145631	0.187799	FALSE	0.0534017	0.0778455	0.0801948	0.0810156	0.0744385	1	17	262	1015	212	17	264	998
Appl Health Econ Health Policy	101150314	New Zealand	eng	2002	9999	All articles	366	366	9	0.0245902	FALSE	0	0.0307692	0.0454545	0.038961	0.025974	0.037037	0.140346	FALSE	0.0199859	0.0519662	0.0826232	0.0640547	0.0460354	1	9		0		0		0
Appl Health Econ Health Policy	101150314	New Zealand	eng	2002	9999	Research articles	316	316	7	0.0221519	FALSE	0	0.0350877	0.0545455	0.0294118	0.0298507	0.0434783	0.107189	FALSE	0.0104879	0.0244417	0.0426475	0.0320885	0.0302468	1	7		0		0		0
Appl Immunohistochem Mol Morphol	100888796	United States	eng	1999	9999	All articles	694	693	18	0.025974	FALSE	0	0.0183486	0.03125	0.0616438	0.0283688	0.0295858	0.166193	FALSE	0.0347585	0.0532196	0.12109	0.0593809	0.0711267	1	18		0		0		0
Appl Immunohistochem Mol Morphol	100888796	United States	eng	1999	9999	Research articles	635	635	17	0.0267717	FALSE	0	0.0194175	0.0357143	0.0620155	0.0298507	0.0254777	0.154877	FALSE	0.0297258	0.049807	0.115254	0.0508272	0.0578959	1	17		0		0		0
Appl Microbiol Biotechnol	8406612	Germany	eng	1984	9999	All articles	4126	4123	20	0.00485084	FALSE	0	0.00878156	0.00790068	0.00703235	0.00926999	0.00797872	0.241454	FALSE	0.122675	0.0965265	0.088074	0.11333	0.0850526	1	20	72	4061	51	20	72	4041
Appl Microbiol Biotechnol	8406612	Germany	eng	1984	9999	Research articles	4058	4058	20	0.00492854	FALSE	0	0.00894855	0.00800915	0.00715308	0.00942285	0.00808625	0.234799	FALSE	0.112418	0.0898051	0.0807268	0.106663	0.0760247	1	20	72	4058	51	20	72	4038
Appl Neuropsychol Adult	101584082	United States	eng	2012	9999	All articles	404	400	9	0.0225	FALSE	0	0.0508475	0.0535714	0.0333333	0.0454545	0.0377358	0.161522	FALSE	0.093849	0.0537191	0.0335077	0.0514939	0.0964374	1	9		0		0		0
Appl Neuropsychol Adult	101584082	United States	eng	2012	9999	Research articles	396	396	9	0.0227273	FALSE	0	0.0508475	0.0545455	0.0338983	0.046875	0.0377358	0.160975	FALSE	0.093849	0.0549789	0.0336326	0.0457172	0.0964374	1	9		0		0		0
Appl Neuropsychol Child	101584990	United States	eng	2012	9999	All articles	221	218	6	0.0275229	FALSE	0	0.0833333	0.0571429	0.0769231	0.0555556	0.0277778	0.12711	FALSE	0.105255	0.0424077	0.0175762	0.0517302	0.0497247	1	6		0		0		0
Appl Neuropsychol Child	101584990	United States	eng	2012	9999	Research articles	213	213	6	0.028169	FALSE	0	0.0882353	0.0606061	0.0789474	0.0555556	0.0277778	0.122517	FALSE	0.0866911	0.0364099	0.0176798	0.0517302	0.0497247	1	6		0		0		0
Appl Nurs Res	8901557	United States	eng	1988	9999	All articles	627	627	14	0.0223285	FALSE	0	0.0379747	0.016129	0.0298507	0.0283688	0.0229885	0.0924139	FALSE	0.0273929	0.0321097	0.0149857	0.0309701	0.0269084	1	14	154	607	36	4	155	603
Appl Nurs Res	8901557	United States	eng	1988	9999	Research articles	551	551	5	0.00907441	FALSE	0	0.0263158	0.0164835	0.0196078	0.0227273	0.0338983	0.0750224	FALSE	0.0216532	0.028563	0.00709171	0.011574	0.00854637	2	10	156	551	146.5	10	156	541
Appl Opt	0247660	United States	eng	1962	9999	All articles	7372	7372	26	0.00352686	FALSE	0	0.00716846	0.00591716	0.00549828	0.00514801	0.00621977	0.28979	FALSE	0.124714	0.130323	0.135545	0.137705	0.144494	1	26		0		0		0
Appl Opt	0247660	United States	eng	1962	9999	Research articles	7320	7320	25	0.0034153	FALSE	0	0.00509832	0.00529801	0.00551344	0.00518135	0.00624133	0.288273	FALSE	0.121084	0.128506	0.134403	0.136628	0.144424	1	25		0		0		0
Appl Physiol Nutr Metab	101264333	Canada	eng;fre	2006	9999	All articles	987	970	16	0.0164948	FALSE	0	0.0273224	0.0478469	0.0213904	0.0263158	0.0199005	0.174903	FALSE	0.0560159	0.0966482	0.0587724	0.0576684	0.0557751	1	16		0		0		0
Appl Physiol Nutr Metab	101264333	Canada	eng;fre	2006	9999	Research articles	929	929	16	0.0172228	FALSE	0	0.0287356	0.0441176	0.0223464	0.0274725	0.0210526	0.165595	FALSE	0.0490639	0.0921983	0.0542883	0.0527085	0.0448685	1	16		0		0		0
Appl Psychol Health Well Being	101502957	England	eng	2009	9999	All articles	110	110	6	0.0545455	FALSE	0	0.157895	0.105263	0.166667	0.0833333	0.0666667	0.140617	FALSE	0.0790698	0.025623	0.0686899	0.087268	0.0377818	1	6		0		0		0
Appl Psychol Health Well Being	101502957	England	eng	2009	9999	Research articles	106	106	6	0.0566038	FALSE	0	0.111111	0.105263	0.166667	0.0833333	0.0740741	0.133078	FALSE	0.0607652	0.025623	0.0686899	0.087268	0.0314448	1	6		0		0		0
Appl Psychophysiol Biofeedback	9712383	Germany	eng	1997	9999	All articles	175	171	4	0.0233918	FALSE	0	0.0540541	0.0769231	0.0645161	0.0625	0.0625	0.0800315	FALSE	0.0273639	0.0370907	0.0456182	0.0214147	0.00662252	1	4		0		0		0
Appl Psychophysiol Biofeedback	9712383	Germany	eng	1997	9999	Research articles	159	159	4	0.0251572	FALSE	0	0.030303	0.0882353	0.0333333	0.0645161	0.0322581	0.0663033	FALSE	0	0.0422323	0	0.00735294	0	1	4		0		0		0
Appl Radiat Isot	9306253	England	eng	1993	9999	All articles	2112	2110	26	0.0123223	FALSE	0	0.0192837	0.0163934	0.015	0.0129032	0.0177665	0.25881	FALSE	0.125551	0.132191	0.104823	0.12414	0.0985824	1	26	153	2092	158	24	152.5	2068
Appl Radiat Isot	9306253	England	eng	1993	9999	Research articles	2089	2089	24	0.0114888	FALSE	0	0.019337	0.0145228	0.0151899	0.012931	0.0181347	0.258219	FALSE	0.125208	0.13033	0.103577	0.124187	0.0996721	1	24	153	2079	158	24	153	2055
Appl Spectrosc	0372406	United States	eng	1951	9999	All articles	908	870	10	0.0114943	FALSE	0	0.0175439	0.0222222	0.0208333	0.025641	0.0243902	0.158165	FALSE	0.0499958	0.0419911	0.0762631	0.0695794	0.0542476	1	10	108.5	154	86.5	2	109.5	152
Appl Spectrosc	0372406	United States	eng	1951	9999	Research articles	855	855	10	0.0116959	FALSE	0	0.0181818	0.0222222	0.0209205	0.0263158	0.0252101	0.155282	FALSE	0.0493104	0.0419911	0.076778	0.0700516	0.0448191	1	10	108.5	154	86.5	2	109.5	152
Aquat Toxicol	8500246	Netherlands	eng	1981	9999	All articles	1361	1361	37	0.0271859	FALSE	0	0.015444	0.025974	0.0378788	0.0344828	0.0334572	0.242996	FALSE	0.0994981	0.154877	0.10423	0.0968137	0.0962263	1	37	87	1353	40	37	87	1316
Aquat Toxicol	8500246	Netherlands	eng	1981	9999	Research articles	1351	1351	37	0.0273871	FALSE	0	0.0155642	0.0230263	0.0381679	0.0346154	0.0335821	0.241659	FALSE	0.0991282	0.148518	0.104604	0.0969246	0.0958051	1	37	87	1349	40	37	87	1312
Arab J Gastroenterol	101298363	Egypt	eng	2000	9999	All articles	217	215	9	0.0418605	FALSE	0	0.047619	0.0465116	0.0576923	0.0588235	0.0681818	0.112965	FALSE	0.0148469	0.00840276	0.0316225	0.0203947	0.0239541	1	9	239	207	188	9	244.5	198
Arab J Gastroenterol	101298363	Egypt	eng	2000	9999	Research articles	175	175	7	0.04	FALSE	0	0.0645161	0.0555556	0.0454545	0.0645161	0.030303	0.0848421	FALSE	0.0120464	0.00961447	0.0191452	0.0211489	0	1	7	251	175	188	7	259.5	168
Arch Anim Nutr	101222433	England	eng	2004	9999	All articles	173	173	12	0.0693642	FALSE	0	0.135135	0.117647	0.0555556	0.15625	0.0882353	0.233868	FALSE	0.15016	0.0810952	0.0726479	0.124819	0.126692	1	12		0		0		0
Arch Anim Nutr	101222433	England	eng	2004	9999	Research articles	173	173	12	0.0693642	FALSE	0	0.135135	0.117647	0.0555556	0.15625	0.0882353	0.233868	FALSE	0.15016	0.0810952	0.0726479	0.124819	0.126692	1	12		0		0		0
Arch Argent Pediatr	0372460	Argentina	eng;fre;spa	1930	9999	All articles	957	921	16	0.0173724	FALSE	0	0.0338983	0.0273224	0.0282486	0.019802	0.021978	0.220864	FALSE	0.0886277	0.0912137	0.111197	0.0967804	0.0964733	1	16	123	774	8	1	123	773
Arch Argent Pediatr	0372460	Argentina	eng;fre;spa	1930	9999	Research articles	793	778	15	0.0192802	FALSE	0	0.0241935	0.0201342	0.0306748	0.021978	0.01875	0.205745	FALSE	0.0765254	0.0703773	0.10477	0.0901802	0.0887573	1	15	123	755	55	15	124	740
Arch Biochem Biophys	0372430	United States	eng	1951	9999	All articles	1316	1314	9	0.00684932	FALSE	0	0.015444	0.0233333	0.0188679	0.00809717	0.0101351	0.123975	FALSE	0.0491408	0.0471892	0.0393465	0.0333221	0.0433061	2	18	78	1288	74	14	78	1274
Arch Biochem Biophys	0372430	United States	eng	1951	9999	Research articles	1276	1276	8	0.00626959	FALSE	0	0.011811	0.020979	0.0194175	0.00829876	0.0103806	0.117293	FALSE	0.0457947	0.0316924	0.0336901	0.0303713	0.0408605	1	8	78	1275	57.5	8	78	1267
Arch Bronconeumol	0354720	Spain	spa	1964	9999	All articles	1253	1253	34	0.0271349	FALSE	0	0.0269058	0.047619	0.0449438	0.0278884	0.0284698	0.276958	FALSE	0.0983001	0.141753	0.171273	0.156805	0.151518	1	34	48	1248	35	34	48	1214
Arch Bronconeumol	0354720	Spain	spa	1964	9999	Research articles	285	285	13	0.045614	FALSE	0	0.0595238	0.0701754	0.0784314	0.102564	0.0555556	0.180578	FALSE	0.0623117	0.0714868	0.0857429	0.0751889	0.0590555	1	13	90	285	69	13	91	272
Arch Cardiol Mex	101126728	Mexico	eng;spa	2001	9999	All articles	413	413	11	0.0266344	FALSE	0	0.112903	0.09375	0.0434783	0.0319149	0.0483871	0.254514	FALSE	0.0816712	0.080655	0.0891497	0.0650656	0.185381	1	11	145	285	144	10	145	275
Arch Cardiol Mex	101126728	Mexico	eng;spa	2001	9999	Research articles	221	221	6	0.0271493	FALSE	0	0.119048	0.0540541	0.0769231	0.0555556	0.0483871	0.1925	FALSE	0.050566	0.0196923	0.0518686	0.0265395	0.128511	3	18	168	159	110	13	173.5	146
Arch Cardiovasc Dis	101465655	Netherlands	eng	2008	9999	All articles	440	440	19	0.0431818	FALSE	0	0.0769231	0.0561798	0.091954	0.0769231	0.0631579	0.356483	TRUE	0.138847	0.168388	0.133496	0.195242	0.194712	2	38	84.5	436	99.5	36	82.5	400
Arch Cardiovasc Dis	101465655	Netherlands	eng	2008	9999	Research articles	353	353	16	0.0453258	FALSE	0	0.0735294	0.0714286	0.084507	0.0704225	0.0821918	0.332078	TRUE	0.131385	0.163731	0.116557	0.164885	0.162765	1	16	104	352	104	15	104	337
Arch Clin Neuropsychol	9004255	United States	eng	1986	9999	All articles	466	465	10	0.0215054	FALSE	0	0.0416667	0.032967	0.0470588	0.0217391	0.024	0.173685	FALSE	0.0471924	0.0540928	0.0635372	0.0416924	0.0947295	1	10	141	260	126	5	142	255
Arch Clin Neuropsychol	9004255	United States	eng	1986	9999	Research articles	430	430	10	0.0232558	FALSE	0	0.0517241	0.0340909	0.0493827	0.0235294	0.0254237	0.16302	FALSE	0.0411476	0.0482725	0.046293	0.0342412	0.0745611	1	10	143	250	126	5	143	245
Arch Dermatol Res	8000462	Germany	eng;ger	1978	9999	All articles	462	462	8	0.017316	FALSE	0	0.0204082	0.0430108	0.0217391	0.0357143	0.0210526	0.106671	FALSE	0.038896	0.0165808	0.0485976	0.0240901	0.0219386	1	8	155	457	160.5	8	155	449
Arch Dermatol Res	8000462	Germany	eng;ger	1978	9999	Research articles	449	449	8	0.0178174	FALSE	0	0.0206186	0.0465116	0.0224719	0.0365854	0.0210526	0.0984738	FALSE	0.0250937	0.0153009	0.03724	0.0246842	0.0219386	1	8	156	449	160.5	8	156	441
Arch Dis Child	0372434	England	eng	1926	9999	All articles	1764	1642	56	0.0341048	FALSE	0	0.0336391	0.0287356	0.0248227	0.04	0.0415584	0.176769	FALSE	0.0464837	0.0966423	0.0484622	0.0722124	0.102413	1	56	111.5	1138	2	37	115	1101
Arch Dis Child	0372434	England	eng	1926	9999	Research articles	947	946	9	0.00951374	FALSE	0	0.0105263	0.0204918	0.0245399	0.0248447	0.0319149	0.148032	FALSE	0.0253362	0.0888922	0.0305983	0.0504507	0.0772698	2	18	141	785	129	17	141.5	768
Arch Dis Child Educ Pract Ed	101220684	England	eng	2004	9999	All articles	462	458	16	0.0349345	FALSE	0	0.0857143	0.0465116	0.037037	0.0425532	0.102362	0.208639	FALSE	0.18947	0.119902	0.0581598	0.0679707	0.18321	1	16	128	337	82	16	129	321
Arch Dis Child Educ Pract Ed	101220684	England	eng	2004	9999	Research articles	207	207	7	0.0338164	FALSE	0	0.0540541	0.0833333	0.0789474	0.0487805	0.0909091	0.138633	FALSE	0.0945133	0.0572993	0.0352136	0.0304878	0.116372	1	7	141.5	164	140	4	141.5	160
Arch Dis Child Fetal Neonatal Ed	9501297	England	eng	1988	9999	All articles	688	684	31	0.0453216	FALSE	0	0.0408163	0.037594	0.0325203	0.0757576	0.0671141	0.225978	FALSE	0.0932996	0.0713207	0.066511	0.138654	0.135959	1	31	133	559	115	26	135	533
Arch Dis Child Fetal Neonatal Ed	9501297	England	eng	1988	9999	Research articles	460	460	25	0.0543478	FALSE	0	0.0568182	0.0561798	0.0344828	0.10989	0.0761905	0.217305	FALSE	0.0844278	0.075691	0.053866	0.128518	0.121831	1	25	152	430	112	25	154	405
Arch Endocrinol Metab	101652058	Brazil	eng;por	2015	9999	All articles	480	477	15	0.0314465	FALSE	0	0.0384615	0.0465116	0.029703	0.0537634	0.0430108	0.147161	FALSE	0.0500204	0.053371	0.0384718	0.0503553	0.0461257	1	15	129	477	127	15	130.5	462
Arch Endocrinol Metab	101652058	Brazil	eng;por	2015	9999	Research articles	400	400	14	0.035	FALSE	0	0.0449438	0.056338	0.0357143	0.0519481	0.0379747	0.134814	FALSE	0.0440368	0.0559135	0.0371989	0.0472642	0.0306407	1	14	146.5	400	128	14	147	386
Arch Environ Contam Toxicol	0357245	United States	eng	1973	9999	All articles	588	588	8	0.0136054	FALSE	0	0.0461538	0.0247934	0.036036	0.0173913	0.018018	0.10191	FALSE	0.0351637	0.0288287	0.0529345	0.0307831	0.0141291	1	8	131	584	144.5	8	130.5	576
Arch Environ Contam Toxicol	0357245	United States	eng	1973	9999	Research articles	580	580	8	0.0137931	FALSE	0	0.0472441	0.025	0.0366972	0.0173913	0.0183486	0.0975859	FALSE	0.0325146	0.0230523	0.0423487	0.0307831	0.0143059	1	8	131	580	144.5	8	131	572
Arch Environ Occup Health	101282564	United States	eng	2005	9999	All articles	261	255	24	0.0941176	FALSE	0	0.06	0.0980392	0.1	0.132075	0.0784314	0.0954155	FALSE	0.0276364	0.0787083	0.0696809	0.035102	0.0343836	1	24		0		0		0
Arch Environ Occup Health	101282564	United States	eng	2005	9999	Research articles	221	221	7	0.0316742	FALSE	0	0.0454545	0.0681818	0.0697674	0.0454545	0.0652174	0.07032	FALSE	0.0121926	0.065987	0.0516616	0.0121433	0.0233941	1	7		0		0		0
Arch Esp Urol	0064757	Spain	eng;spa	1944	9999	All articles	582	582	22	0.0378007	FALSE	0	0.0693069	0.040404	0.0363636	0.1	0.0394737	0.220456	FALSE	0.0685616	0.105068	0.056619	0.152794	0.150869	1	22		0		0		0
Arch Esp Urol	0064757	Spain	eng;spa	1944	9999	Research articles	497	497	21	0.0422535	FALSE	0	0.0875	0.0493827	0.043956	0.103774	0.0431655	0.210527	FALSE	0.0680882	0.102128	0.0465034	0.14566	0.152285	1	21		0		0		0
Arch Gerontol Geriatr	8214379	Netherlands	eng	1982	9999	All articles	863	863	9	0.0104287	FALSE	0	0.0186335	0.0189873	0.0174419	0.0152284	0.0228571	0.125481	FALSE	0.0498942	0.0367372	0.0272687	0.0312391	0.0267313	1	9	159	858	95	9	160	849
Arch Gerontol Geriatr	8214379	Netherlands	eng	1982	9999	Research articles	857	857	9	0.0105018	FALSE	0	0.0186335	0.0191083	0.0174419	0.0153061	0.0233918	0.120933	FALSE	0.0498942	0.0369252	0.0272687	0.0315314	0.0215265	1	9	159	857	95	9	160	848
Arch Gynecol Obstet	8710213	Germany	eng	1987	9999	All articles	1929	1927	27	0.0140114	FALSE	0	0.0192771	0.0240642	0.0290698	0.0190736	0.0210773	0.240865	FALSE	0.110621	0.0977465	0.129072	0.113563	0.150041	1	27	110	1853	68.5	26	111	1827
Arch Gynecol Obstet	8710213	Germany	eng	1987	9999	Research articles	1692	1692	25	0.0147754	FALSE	0	0.0172414	0.0242424	0.0224359	0.0189873	0.0233161	0.217181	FALSE	0.0794365	0.0738702	0.109796	0.0858671	0.131863	1	25	118	1691	71	25	118	1666
Arch Immunol Ther Exp (Warsz)	0114365	Switzerland	eng	1962	9999	All articles	252	251	8	0.0318725	FALSE	0	0.0408163	0.0447761	0.06	0.0888889	0.075	0.131971	FALSE	0.0108286	0.0484197	0.0909486	0.0638238	0.0715191	1	8	151	245	77.5	8	153	237
Arch Immunol Ther Exp (Warsz)	0114365	Switzerland	eng	1962	9999	Research articles	240	240	8	0.0333333	FALSE	0	0.0416667	0.0461538	0.0416667	0.0952381	0.0810811	0.114115	FALSE	0.0109872	0.0281811	0.0732215	0.0665469	0.0497422	1	8	151	240	77.5	8	153	232
Arch Insect Biochem Physiol	8501752	United States	eng	1983	9999	All articles	291	291	9	0.0309278	FALSE	0	0.0588235	0.0612245	0.0408163	0.0461538	0.0519481	0.169981	FALSE	0.0934792	0.0518946	0.0599006	0.101312	0.0584322	1	9	56	65	22.5	2	57	63
Arch Insect Biochem Physiol	8501752	United States	eng	1983	9999	Research articles	284	284	6	0.0211268	FALSE	0	0.06	0.0625	0.0416667	0.047619	0.04	0.165996	FALSE	0.0885454	0.052521	0.0600985	0.0975804	0.0538722	4	23	56	65	28	4	57	61
Arch Iran Med	100889644	Iran	eng	1998	9999	All articles	744	744	42	0.0564516	FALSE	0	0.0409357	0.0538922	0.240741	0.0630631	0.0526316	0.269698	FALSE	0.112895	0.0943132	0.319911	0.0895162	0.0790995	1	42	166	247		0	166	247
Arch Iran Med	100889644	Iran	eng	1998	9999	Research articles	611	611	39	0.0638298	FALSE	0	0.05	0.0510949	0.273381	0.0804598	0.0648148	0.26151	FALSE	0.103129	0.0815628	0.328415	0.0870815	0.0749955	1	39	196	196		0	196	196
Arch Ital Biol	0372441	Italy	fre	1882	9999	All articles	94	94	7	0.0744681	FALSE	0	0.107143	0.142857	0.291667	0.125	0.25	0.177118	FALSE	0.0905263	0.0249833	0.25633	0.0237952	0.0907118	1	7	231	1		0	231	1
Arch Ital Biol	0372441	Italy	fre	1882	9999	Research articles	92	92	6	0.0652174	FALSE	0	0.111111	0.142857	0.26087	0.125	0.25	0.1716	FALSE	0.0918057	0.0249833	0.246917	0.0237952	0.0907118	4	13	231	1		0	231	1
Arch Ital Urol Androl	9308247	Italy	eng;ita	1993	9999	All articles	362	362	16	0.0441989	FALSE	0	0.0793651	0.0841121	0.101266	0.0961538	0.0819672	0.343927	FALSE	0.148085	0.227941	0.219991	0.161911	0.193127	1	16	21	357	14	14	21	343
Arch Ital Urol Androl	9308247	Italy	eng;ita	1993	9999	Research articles	354	354	16	0.0451977	FALSE	0	0.0806452	0.0792079	0.102564	0.0961538	0.0819672	0.336736	TRUE	0.140337	0.222297	0.221458	0.161911	0.193127	1	16	21	350	14	14	21.5	336
Arch Kriminol	0002256	Germany	eng;ger	1916	9999	All articles	79	78	23	0.294872	TRUE	4	0.206897	0.324324	0.416667			0.39543	TRUE	0.235043	0.298481	0.249123			1	23		0		0		0
Arch Kriminol	0002256	Germany	eng;ger	1916	9999	Research articles	74	73	23	0.315068	TRUE	7	0.222222	0.352941	0.416667			0.401146	TRUE	0.230809	0.311522	0.249123			1	23		0		0		0
Arch Med Res	9312706	United States	eng	1992	9999	All articles	451	449	7	0.0155902	FALSE	0	0.0333333	0.0631579	0.0215054	0.0352941	0.0348837	0.100272	FALSE	0.022914	0.080413	0.0275434	0.0443023	0.0225996	2	7	150	445	75	7	150.5	438
Arch Med Res	9312706	United States	eng	1992	9999	Research articles	410	410	7	0.0170732	FALSE	0	0.0357143	0.0697674	0.0238095	0.0384615	0.025641	0.0881762	FALSE	0.0202379	0.0789381	0.0185752	0.0307718	0.0155876	2	7	154	408	75	7	154	401
Arch Med Sadowej Kryminol	1260766	Poland	eng;pol	1968	9999	All articles	115	114	10	0.0877193	FALSE	0	0.208333	0.16	0.0909091	0.16	0.277778	0.280392	FALSE	0.201449	0.141062	0.063305	0.149306	0.244939	1	10		0		0		0
Arch Med Sadowej Kryminol	1260766	Poland	eng;pol	1968	9999	Research articles	97	96	7	0.0729167	FALSE	0	0.238095	0.181818	0.0909091	0.1	0.272727	0.250625	FALSE	0.208602	0.134784	0.063305	0.110984	0.180272	1	7		0		0		0
Arch Microbiol	0410427	Germany	eng	1974	9999	All articles	679	679	10	0.0147275	FALSE	0	0.0325203	0.0438596	0.0272109	0.033557	0.0273973	0.133376	FALSE	0.068693	0.0630148	0.0475018	0.0613707	0.0450377	2	20	109.5	674	87.5	18	110	656
Arch Microbiol	0410427	Germany	eng	1974	9999	Research articles	672	672	10	0.014881	FALSE	0	0.0325203	0.0446429	0.0275862	0.0337838	0.0277778	0.129988	FALSE	0.068693	0.0501047	0.0454161	0.0579872	0.0452699	1	10	110	672	86	10	110.5	662
Arch Oral Biol	0116711	England	eng	1959	9999	All articles	1273	1273	13	0.0102121	FALSE	0	0.0177778	0.0138889	0.015674	0.0156863	0.0155039	0.148098	FALSE	0.0376287	0.0388272	0.0502993	0.0441088	0.0618098	1	13	162	1260	105	13	162	1247
Arch Oral Biol	0116711	England	eng	1959	9999	Research articles	1251	1251	13	0.0103917	FALSE	0	0.018018	0.0140187	0.0159744	0.016	0.015873	0.143608	FALSE	0.0377765	0.0339931	0.0427099	0.0431122	0.0540375	1	13	164	1249	105	13	164	1236
Arch Orthop Trauma Surg	9011043	Germany	eng	1989	9999	All articles	1125	1122	13	0.0115865	FALSE	0	0.0221239	0.0213675	0.0178571	0.0277778	0.018018	0.226637	FALSE	0.0751591	0.111616	0.0755009	0.115485	0.0646656	1	13		0		0		0
Arch Orthop Trauma Surg	9011043	Germany	eng	1989	9999	Research articles	1090	1090	13	0.0119266	FALSE	0	0.0225225	0.0221239	0.0185185	0.0289855	0.0182648	0.218382	FALSE	0.0717136	0.103814	0.0671884	0.0970283	0.062676	1	13		0		0		0
Arch Osteoporos	101318988	England	eng	2006	9999	All articles	454	454	9	0.0198238	FALSE	0	0.0444444	0.075	0.0344828	0.0367647	0.034188	0.154855	FALSE	0.0148647	0.0213229	0.093722	0.0870195	0.0798733	1	9	121.5	440	102	9	122	431
Arch Osteoporos	101318988	England	eng	2006	9999	Research articles	425	425	8	0.0188235	FALSE	0	0.0512821	0.0810811	0.0373832	0.0307692	0.0357143	0.123498	FALSE	0.0158041	0.0217872	0.0550457	0.0509298	0.0704653	1	8	123	425	113.5	8	123	417
Arch Pathol Lab Med	7607091	United States	eng	1976	9999	All articles	1112	1094	33	0.0301645	FALSE	0	0.0337553	0.0574163	0.0353535	0.0313901	0.0440529	0.272715	FALSE	0.152904	0.19256	0.128482	0.156131	0.116808	1	33		0		0		0
Arch Pathol Lab Med	7607091	United States	eng	1976	9999	Research articles	824	819	33	0.040293	FALSE	0	0.0462428	0.0522876	0.0440252	0.0368098	0.0526316	0.241769	FALSE	0.136429	0.163362	0.115783	0.130193	0.0944784	1	33		0		0		0
Arch Pediatr	9421356	France	eng;fre	1994	9999	All articles	1115	1115	30	0.0269058	FALSE	0	0.0324324	0.0278884	0.0408163	0.05	0.05	0.291224	FALSE	0.151576	0.160736	0.209546	0.109037	0.0825744	1	30	206	934	124	13	206	921
Arch Pediatr	9421356	France	eng;fre	1994	9999	Research articles	827	827	20	0.0241838	FALSE	0	0.0361991	0.0257732	0.0521739	0.0333333	0.0543478	0.241574	FALSE	0.101369	0.105642	0.15953	0.0735457	0.0836304	1	20	223	760	151	9	224	751
Arch Pharm (Weinheim)	0330167	Germany	eng;ger	1972	9999	All articles	437	436	17	0.0389908	FALSE	0	0.0348837	0.0344828	0.0246914	0.0843373	0.040404	0.153888	FALSE	0.0583996	0.0494576	0.048521	0.0530212	0.0714325	1	17	79	431	48	17	80	414
Arch Pharm (Weinheim)	0330167	Germany	eng;ger	1972	9999	Research articles	432	432	17	0.0393519	FALSE	0	0.0357143	0.0348837	0.025	0.0843373	0.040404	0.152026	FALSE	0.0546215	0.0407734	0.0468493	0.0530212	0.0714325	1	17	79	431	48	17	80	414
Arch Pharm Res	8000036	Korea (South)	eng	1978	9999	All articles	792	792	26	0.0328283	FALSE	0	0.0277778	0.0276243	0.0583942	0.0540541	0.036036	0.231714	FALSE	0.135559	0.0858391	0.12487	0.126561	0.0636786	1	26	105	767	132	25	103.5	742
Arch Pharm Res	8000036	Korea (South)	eng	1978	9999	Research articles	765	765	25	0.0326797	FALSE	0	0.0241935	0.0280899	0.0588235	0.0560748	0.0416667	0.217021	FALSE	0.130611	0.0761069	0.123411	0.127988	0.0491714	1	25	105	765	132	25	103	740
Arch Phys Med Rehabil	2985158R	United States	eng	1953	9999	All articles	1593	1575	37	0.0234921	FALSE	0	0.0377907	0.0382166	0.013245	0.021875	0.040678	0.236734	FALSE	0.156965	0.134054	0.0683017	0.109848	0.154764	1	37	98	1566	101	37	98	1529
Arch Phys Med Rehabil	2985158R	United States	eng	1953	9999	Research articles	1423	1422	31	0.0218003	FALSE	0	0.039604	0.0391459	0.0141844	0.0206897	0.0451128	0.224903	FALSE	0.145704	0.116994	0.0607455	0.0971174	0.150253	1	31	105	1419	112	31	105	1388
Arch Physiol Biochem	9510153	England	eng	1995	9999	All articles	391	386	9	0.0233161	FALSE	0	0.0666667	0.105263	0.0666667	0.0405405	0.0251256	0.164407	FALSE	0.0841722	0.0778195	0.0682998	0.0494021	0.0820664	1	9		0		0		0
Arch Physiol Biochem	9510153	England	eng	1995	9999	Research articles	385	385	9	0.0233766	FALSE	0	0.0666667	0.105263	0.0666667	0.0405405	0.0252525	0.164754	FALSE	0.0841722	0.0778195	0.0682998	0.0494021	0.0824346	1	9		0		0		0
Arch Prev Riesgos Labor	100890196	Spain	eng;spa	1998	9999	All articles	108	108	7	0.0648148	FALSE	0	0.166667	0.142857	0.105263	0.0769231	0.166667	0.22458	FALSE	0.215686	0.0796296	0.0533333	0.0336518	0.0478309	4	16	145	46	134.5	4	145	42
Arch Prev Riesgos Labor	100890196	Spain	eng;spa	1998	9999	Research articles	51	51	5	0.0980392	TRUE	1	0.4	0.181818	0.2	0.125	0.25	0.108458	FALSE	0.207176	0.0453488	0.03125	0	0.0416667	1	5	145	45	134.5	4	145	41
Arch Psychiatr Nurs	8708534	United States	eng	1987	9999	All articles	561	559	20	0.0357782	FALSE	0	0.0574713	0.0373134	0.047619	0.0217391	0.0315789	0.13373	FALSE	0.0351654	0.0495601	0.0474804	0.0330788	0.028004	1	20	141	536	4	5	141	531
Arch Psychiatr Nurs	8708534	United States	eng	1987	9999	Research articles	456	456	6	0.0131579	FALSE	0	0.0422535	0.016129	0.0361446	0.0190476	0.0410959	0.108738	FALSE	0.0152359	0.0406271	0.0270708	0.0237271	0.0280511	2	7	141	455	192	7	140.5	448
Arch Razi Inst	101549567	Iran	eng	1999	9999	All articles	98	98	6	0.0612245	FALSE	0			0.25	0.0571429	0.0638298	0.160359	FALSE			0.0630342	0.05325	0.11113	2	12	125	67	140.5	8	125	59
Arch Razi Inst	101549567	Iran	eng	1999	9999	Research articles	90	90	6	0.0666667	FALSE	0			0.307692	0.0625	0.0666667	0.155809	FALSE			0.0660606	0.0587687	0.111755	2	12	122.5	62	140.5	8	122.5	54
Arch Sex Behav	1273516	United States	eng	1971	9999	All articles	1161	1161	20	0.0172265	FALSE	0	0.037037	0.0194175	0.0278884	0.0264317	0.0306513	0.253304	FALSE	0.107262	0.0953692	0.152555	0.112129	0.164539	1	20	265	1059	174	19	270.5	1040
Arch Sex Behav	1273516	United States	eng	1971	9999	Research articles	889	889	19	0.0213723	FALSE	0	0.0382514	0.0236686	0.0331492	0.0315789	0.0421687	0.213366	FALSE	0.0852492	0.058057	0.107091	0.0869948	0.115155	1	19	313	881	174	19	317	862
Arch Soc Esp Oftalmol	1304603	Spain	spa	1971	9999	All articles	885	885	77	0.0870056	FALSE	0	0.207447	0.146199	0.0470588	0.0462428	0.0655738	0.369633	TRUE	0.277565	0.238729	0.231451	0.22822	0.198715	1	77	71.5	876	19	77	74	799
Arch Soc Esp Oftalmol	1304603	Spain	spa	1971	9999	Research articles	528	528	23	0.0435606	FALSE	0	0.0566038	0.0288462	0.0588235	0.046729	0.0550459	0.261513	FALSE	0.115838	0.0967932	0.178825	0.170449	0.102515	1	23	105	522	85	23	105	499
Arch Suicide Res	9504451	England	eng	1995	9999	All articles	302	298	9	0.0302013	FALSE	0	0.0571429	0.0588235	0.0508475	0.0540541	0.0258621	0.125182	FALSE	0.0123437	0.0567652	0.0289288	0.0275878	0.0429761	1	9		0		0		0
Arch Suicide Res	9504451	England	eng	1995	9999	Research articles	297	297	9	0.030303	FALSE	0	0.0571429	0.0588235	0.0508475	0.0540541	0.026087	0.12534	FALSE	0.0123437	0.0567652	0.0289288	0.0275878	0.0431239	1	9		0		0		0
Arch Toxicol	0417615	Germany	eng	1974	9999	All articles	1287	1287	35	0.027195	FALSE	0	0.0291262	0.0384615	0.0264901	0.025641	0.0294118	0.242424	FALSE	0.0923256	0.125151	0.145876	0.0986867	0.104143	1	35	76	1243	49	33	76	1210
Arch Toxicol	0417615	Germany	eng	1974	9999	Research articles	1097	1097	24	0.0218778	FALSE	0	0.0357143	0.0288462	0.0313725	0.0257511	0.0343348	0.213873	FALSE	0.0636322	0.0932649	0.104994	0.0817346	0.0802485	1	24	84	1097	81	24	84	1073
Arch Virol	7506870	Austria	eng	1975	9999	All articles	2206	2206	31	0.0140526	FALSE	0	0.0176322	0.011236	0.0161616	0.0170576	0.02	0.264678	FALSE	0.111327	0.117053	0.11925	0.116678	0.130806	1	31	92	2156	46	27	92	2129
Arch Virol	7506870	Austria	eng	1975	9999	Research articles	2135	2135	30	0.0140515	FALSE	0	0.0181818	0.0115207	0.0165289	0.0179775	0.0206718	0.254491	FALSE	0.104645	0.109924	0.108181	0.0976599	0.122766	1	30	92	2127	46	27	93	2100
Arch Womens Ment Health	9815663	Austria	eng	1998	9999	All articles	486	482	14	0.0290456	FALSE	0	0.04	0.0225564	0.135417	0.0333333	0.0340909	0.135456	FALSE	0.0397853	0.0436782	0.0787757	0.0852197	0.0253687	1	14	152	463	0	12	154	451
Arch Womens Ment Health	9815663	Austria	eng	1998	9999	Research articles	439	439	12	0.0273349	FALSE	0	0.0461538	0.0241935	0.129412	0.0357143	0.0246914	0.117117	FALSE	0.0337459	0.0346733	0.0552109	0.0481757	0.0155488	1	12	156	437	0	12	160	425
Archaea	101142614	United States	eng	2002	9999	All articles	79	79	3	0.0379747	FALSE	0	0.0909091	0.0952381	0.0769231	0.117647	0.166667	0.0496274	FALSE	0.0106383	0.00925926	6.51287e-17	0.0474334	0	2	6	87	79	65	6	88	73
Archaea	101142614	United States	eng	2002	9999	Research articles	76	76	3	0.0394737	FALSE	0	0.1	0.0952381	0.0769231	0.125	0.166667	0.0512735	FALSE	0.0117647	0.00925926	6.51287e-17	0.0497835	0	2	6	88.5	76	65	6	89	70
Arerugi	0241212	Japan	eng;jpn	1952	9999	All articles	457	323	14	0.0433437	FALSE	0	0.0689655	0.107692	0.0597015	0.0441176	0.0461538	0.27228	FALSE	0.0757316	0.133574	0.167566	0.0902491	0.0642875	1	14	179	10	165	1	193	9
Arerugi	0241212	Japan	eng;jpn	1952	9999	Research articles	107	107	9	0.0841121	FALSE	0	0.125	0.227273	0.222222	0.0833333	0.105263	0.237139	FALSE	0.05424	0.115609	0.174667	0.0441338	0.0211134	1	9	193	9	165	1	211	8
Arh Hig Rada Toksikol	0373100	Croatia	eng;hrv	1956	9999	All articles	203	203	7	0.0344828	FALSE	0	0.0487805	0.0888889	0.0512821	0.0810811	0.0487805	0.141413	FALSE	0.0293675	0.0661185	0.0282095	0.119225	0.0379869	2	14	153	186	91	12	153	174
Arh Hig Rada Toksikol	0373100	Croatia	eng;hrv	1956	9999	Research articles	187	187	7	0.0374332	FALSE	0	0.0555556	0.05	0.0526316	0.0857143	0.0526316	0.133424	FALSE	0.0187408	0.053719	0.0283693	0.125505	0.0347456	1	7	153	184	61	7	153	177
Arkh Patol	0370604	Russia (Federation)	eng;rus	1946	9999	All articles	330	326	22	0.0674847	FALSE	0	0.123288	0.0983607	0.0701754	0.112903	0.109589	0.323736	FALSE	0.186493	0.128187	0.137841	0.111221	0.16501	1	22		0		0		0
Arkh Patol	0370604	Russia (Federation)	eng;rus	1946	9999	Research articles	300	300	21	0.07	FALSE	0	0.116667	0.105263	0.0566038	0.116667	0.1	0.313185	FALSE	0.162662	0.126728	0.124056	0.11003	0.162387	1	21		0		0		0
Arq Bras Cardiol	0421031	Brazil	eng;por	1948	9999	All articles	1103	1085	28	0.0258065	FALSE	0	0.026738	0.0687831	0.031746	0.0246914	0.0397112	0.249578	FALSE	0.108559	0.0890004	0.119018	0.115833	0.132399	1	28	125	762	68.5	10	125	752
Arq Bras Cardiol	0421031	Brazil	eng;por	1948	9999	Research articles	579	577	13	0.0225303	FALSE	0	0.025641	0.0434783	0.0344828	0.026087	0.0350877	0.176099	FALSE	0.0756619	0.0648234	0.0741507	0.067958	0.0509614	1	13	139.5	562	172	13	139	549
Arq Bras Cir Dig	9100283	Brazil	eng;por	1986	9999	All articles	438	436	15	0.0344037	FALSE	0	0.0454545	0.0446429	0.056338	0.0416667	0.056338	0.237662	FALSE	0.114368	0.128337	0.087331	0.0358622	0.119903	2	30	93	423	105	28	93	395
Arq Bras Cir Dig	9100283	Brazil	eng;por	1986	9999	Research articles	371	371	13	0.0350404	FALSE	0	0.0465116	0.0526316	0.0645161	0.0447761	0.0655738	0.233696	FALSE	0.10421	0.125513	0.0904547	0.0388264	0.117892	2	26	91	370	105	26	91	344
Arq Bras Oftalmol	0400645	Brazil	eng;por	1938	9999	All articles	531	531	15	0.0282486	FALSE	0	0.0571429	0.0423729	0.049505	0.038835	0.0288462	0.227844	FALSE	0.143167	0.116956	0.0976357	0.109215	0.0576852	1	15	119.5	510	112.5	14	120	496
Arq Bras Oftalmol	0400645	Brazil	eng;por	1938	9999	Research articles	371	371	11	0.0296496	FALSE	0	0.0666667	0.0379747	0.0571429	0.0606061	0.0454545	0.197253	FALSE	0.134581	0.0893651	0.0772213	0.1003	0.0549142	1	11	136	355	113.5	10	136	345
Arq Gastroenterol	15310600R	Brazil	eng;por	1964	9999	All articles	371	365	12	0.0328767	FALSE	0	0.0571429	0.0545455	0.0434783	0.0561798	0.0365854	0.219935	FALSE	0.0835433	0.0626964	0.0787343	0.108896	0.0755153	1	12	67	339	15.5	12	69	327
Arq Gastroenterol	15310600R	Brazil	eng;por	1964	9999	Research articles	331	331	9	0.0271903	FALSE	0	0.0606061	0.0625	0.0483871	0.0595238	0.0422535	0.212724	FALSE	0.0823539	0.0586353	0.0733746	0.101317	0.0774819	3	27	70	327	53	27	74	300
Arq Neuropsiquiatr	0125444	Brazil	por	1943	9999	All articles	967	950	37	0.0389474	FALSE	0	0.0396476	0.0364583	0.0714286	0.0419162	0.0297619	0.273111	FALSE	0.16279	0.10475	0.173234	0.130491	0.111456	1	37	87	925	67	36	89	889
Arq Neuropsiquiatr	0125444	Brazil	por	1943	9999	Research articles	617	617	16	0.0259319	FALSE	0	0.027972	0.0410959	0.0423729	0.046729	0.038835	0.212853	FALSE	0.101583	0.0846957	0.109082	0.0960107	0.061244	1	16	111	602	80.5	16	111.5	586
Arterioscler Thromb Vasc Biol	9505803	United States	eng	1995	9999	All articles	1599	1528	32	0.0209424	FALSE	0	0.024024	0.0192308	0.0163934	0.0288462	0.0263158	0.202799	FALSE	0.0779232	0.0743723	0.0777727	0.0677492	0.0777828	1	32	130	826	122.5	14	130	812
Arterioscler Thromb Vasc Biol	9505803	United States	eng	1995	9999	Research articles	1261	1261	19	0.0150674	FALSE	0	0.0174216	0.0189394	0.0204918	0.0239044	0.0186047	0.183841	FALSE	0.0675432	0.0685769	0.0655101	0.0506202	0.0610382	1	19	131	813	122.5	14	131	799
Arthritis Care Res (Hoboken)	101518086	United States	eng	2010	9999	All articles	1336	1321	27	0.0204391	FALSE	0	0.0307018	0.0275591	0.0229885	0.03125	0.0341615	0.326634	FALSE	0.122992	0.159189	0.147683	0.160891	0.188584	3	80	153	1173	145.5	74	153	1099
Arthritis Care Res (Hoboken)	101518086	United States	eng	2010	9999	Research articles	1157	1157	27	0.0233362	FALSE	0	0.0348259	0.0271493	0.0267857	0.0358744	0.0381944	0.317962	FALSE	0.11733	0.145951	0.140855	0.16226	0.18208	1	27	158	1061	144	25	158	1036
Arthritis Res Ther	101154438	England	eng	2003	9999	All articles	1570	1569	22	0.0140217	FALSE	0	0.025974	0.0196721	0.0173611	0.027972	0.0196721	0.261246	FALSE	0.121413	0.145753	0.0767836	0.127749	0.101635	1	22	123	1447	101	21	124	1426
Arthritis Res Ther	101154438	England	eng	2003	9999	Research articles	1464	1464	21	0.0143443	FALSE	0	0.0249307	0.0176056	0.0182482	0.030303	0.0213523	0.248231	FALSE	0.115859	0.113184	0.0733616	0.11016	0.0849501	2	42	125	1401	105	42	125	1359
Arthritis Rheumatol	101623795	United States	eng	2014	9999	All articles	1828	1781	24	0.0134756	FALSE	0	0.013363	0.0216867	0.0239521	0.0313589	0.0236486	0.288069	FALSE	0.118852	0.139267	0.14958	0.12695	0.14041	1	24	149	1592	132	23	150	1569
Arthritis Rheumatol	101623795	United States	eng	2014	9999	Research articles	1196	1190	22	0.0184874	FALSE	0	0.0158228	0.0321429	0.0339806	0.0364583	0.0255102	0.263748	FALSE	0.0981635	0.125342	0.125598	0.108081	0.121239	1	22	180	1188	138	22	181.5	1166
Arthropod Struct Dev	100972232	England	eng	2000	9999	All articles	297	297	10	0.03367	FALSE	0	0.05	0.0535714	0.0428571	0.05	0.0980392	0.212812	FALSE	0.132085	0.0829143	0.0485609	0.0940332	0.100331	1	10	102	285	58	9	103	276
Arthropod Struct Dev	100972232	England	eng	2000	9999	Research articles	284	284	9	0.0316901	FALSE	0	0.0517241	0.0545455	0.0454545	0.0535714	0.0816327	0.198899	FALSE	0.128346	0.0734422	0.04584	0.0763586	0.0868025	3	25	102	284	58	25	105	259
Arthroscopy	8506498	United States	eng	1985	9999	All articles	2420	2406	148	0.0615129	FALSE	0	0.191214	0.0536913	0.0516796	0.0341297	0.033389	0.426256	TRUE	0.254675	0.279764	0.265293	0.270261	0.280573	1	148	114	2405	0	148	124	2257
Arthroscopy	8506498	United States	eng	1985	9999	Research articles	1437	1437	63	0.0438413	FALSE	0	0.0581818	0.0361011	0.048	0.0412698	0.059375	0.375162	TRUE	0.199982	0.216391	0.219087	0.222366	0.2467	1	63	168	1437	157	63	168.5	1374
Artif Cells Nanomed Biotechnol	101594777	England	eng	2013	9999	All articles	1571	1551	80	0.0515796	FALSE	0	0.0727273	0.164659	0.0849057	0.0268817	0.0125786	0.228913	FALSE	0.131975	0.274314	0.126005	0.154495	0.0891306	1	80		0		0		0
Artif Cells Nanomed Biotechnol	101594777	England	eng	2013	9999	Research articles	1540	1540	80	0.0519481	FALSE	0	0.0727273	0.165992	0.0857143	0.0269784	0.0127119	0.228737	FALSE	0.131975	0.275055	0.12461	0.154434	0.08781	1	80		0		0		0
Artif Intell Med	8915031	Netherlands	eng	1989	9999	All articles	356	356	4	0.011236	FALSE	0	0.0350877	0.0377358	0.0666667	0.04	0.018018	0.0803806	FALSE	0.0121433	0.0499209	0.0583944	0.0488824	0.0165661	5	20	227	347	200	19	227.5	328
Artif Intell Med	8915031	Netherlands	eng	1989	9999	Research articles	344	344	4	0.0116279	FALSE	0	0.0363636	0.0384615	0.0526316	0.0422535	0.0183486	0.0674901	FALSE	0.00829817	0.0205614	0.0531106	0.0365942	0.0131292	2	8	230	339	240	8	228	331
Artif Life	9433814	United States	eng	1994	9999	All articles	142	140	7	0.05	FALSE	0	0.0571429	0.111111	0.107143	0.0869565	0.148148	0.230358	FALSE	0.0415445	0.142523	0.0508658	0.0611205	0.212121	2	14		0		0		0
Artif Life	9433814	United States	eng	1994	9999	Research articles	126	126	6	0.047619	FALSE	0	0.0606061	0.12	0.0769231	0.111111	0.125	0.195074	FALSE	0.0458107	0.137831	0.0404412	0.0391489	0.0937107	1	6		0		0		0
Artif Organs	7802778	United States	eng	1977	9999	All articles	929	903	54	0.0598007	FALSE	0	0.0857143	0.0434783	0.0540541	0.0578947	0.0591716	0.24257	FALSE	0.173056	0.110235	0.0900314	0.12034	0.0987957	1	54	92	519	41	27	93.5	492
Artif Organs	7802778	United States	eng	1977	9999	Research articles	736	736	35	0.0475543	FALSE	0	0.0694444	0.0460526	0.0384615	0.0576923	0.046875	0.218604	FALSE	0.145195	0.0879995	0.0797006	0.10729	0.0774387	1	35	97	440	69	16	98	424
ASAIO J	9204109	United States	eng	1992	9999	All articles	807	796	23	0.0288945	FALSE	0	0.0514706	0.048951	0.0316456	0.0295858	0.0315789	0.272033	FALSE	0.127484	0.122601	0.111393	0.139563	0.126625	2	44		0		0		0
ASAIO J	9204109	United States	eng	1992	9999	Research articles	718	718	22	0.0306407	FALSE	0	0.0542636	0.0530303	0.035461	0.0316456	0.0316456	0.264063	FALSE	0.125992	0.114779	0.102257	0.128606	0.116331	1	22		0		0		0
Asia Pac J Clin Nutr	9440304	Australia	chi;eng;jpn	1992	9999	All articles	653	653	15	0.0229709	FALSE	0	0.0510204	0.0423729	0.0301205	0.0301205	0.0380952	0.137907	FALSE	0.0761302	0.0463059	0.0441994	0.0550874	0.0464065	1	15		0		0		0
Asia Pac J Clin Nutr	9440304	Australia	chi;eng;jpn	1992	9999	Research articles	651	651	15	0.0230415	FALSE	0	0.0510204	0.042735	0.0301205	0.030303	0.0380952	0.137471	FALSE	0.0761302	0.0450746	0.0441994	0.0551386	0.0464065	1	15		0		0		0
Asia Pac J Clin Oncol	101241430	Australia	eng	2005	9999	All articles	652	539	9	0.0166976	FALSE	0	0.0701754	0.0254237	0.0243902	0.0352113	0.030303	0.127057	FALSE	0.0252901	0.0277418	0.0532715	0.0672084	0.0242149	3	19	148.5	352	131.5	12	149.5	340
Asia Pac J Clin Oncol	101241430	Australia	eng	2005	9999	Research articles	498	495	8	0.0161616	FALSE	0	0.0392157	0.0280374	0.0263158	0.0362319	0.0235294	0.119828	FALSE	0.0202747	0.0293699	0.0518083	0.0653826	0.0173129	2	12	154	333	131.5	8	154	325
Asia Pac J Ophthalmol (Phila)	101583622	China	eng	2012	9999	All articles	400	400	11	0.0275	FALSE	0	0.0487805	0.0379747	0.0444444	0.04	0.0405405	0.154704	FALSE	0.0670526	0.0954828	0.0985131	0.0593269	0.0545062	1	11	47	63	4	1	48	62
Asia Pac J Ophthalmol (Phila)	101583622	China	eng	2012	9999	Research articles	341	341	7	0.0205279	FALSE	0	0.046875	0.0441176	0.0394737	0.0298507	0.0454545	0.111588	FALSE	0.0428117	0.0525483	0.0584204	0.026283	0.0312326	1	7	71	44	57.5	2	71	42
Asia Pac J Public Health	8708538	China	eng	1987	9999	All articles	767	759	56	0.0737813	FALSE	0	0.0373333	0.144231	0.11	0.109756	0.122449	0.159792	FALSE	0.0883359	0.122184	0.155661	0.0783688	0.196817	1	56		0		0		0
Asia Pac J Public Health	8708538	China	eng	1987	9999	Research articles	682	682	12	0.0175953	FALSE	0	0.019774	0.0674157	0.0909091	0.0428571	0.0987654	0.132972	FALSE	0.0756215	0.0770196	0.122805	0.0365252	0.164706	1	12		0		0		0
Asia Pac Psychiatry	101506757	Australia	eng	2009	9999	All articles	209	208	7	0.0336538	FALSE	0	0.0535714	0.0487805	0.0444444	0.0769231	0.0740741	0.115417	FALSE	0.099835	0.0080316	0.0410915	0.0653318	0.0225804	1	7	185.5	196	261	7	182	189
Asia Pac Psychiatry	101506757	Australia	eng	2009	9999	Research articles	170	170	7	0.0411765	FALSE	0	0.0588235	0.0571429	0.0588235	0.0740741	0.0869565	0.106777	FALSE	0.10177	0.00880987	0.0385116	0.0552083	0.0243669	1	7	195	167	261	7	193	160
Asian Cardiovasc Thorac Ann	9503417	England	eng	1993	9999	All articles	949	940	15	0.0159574	FALSE	0	0.0149813	0.0226244	0.0522876	0.0275862	0.0194805	0.177851	FALSE	0.111803	0.0798808	0.0715623	0.0419683	0.060617	1	15	177	1		0	177	1
Asian Cardiovasc Thorac Ann	9503417	England	eng	1993	9999	Research articles	664	664	8	0.0120482	FALSE	0	0.0187793	0.0239521	0.0283019	0.025	0.0344828	0.143437	FALSE	0.086999	0.060966	0.050406	0.0217177	0.0384791	1	8	177	1		0	177	1
Asian J Androl	100942132	China	eng	1999	9999	All articles	785	785	20	0.0254777	FALSE	0	0.0242718	0.0885417	0.0277778	0.0277778	0.040404	0.215545	FALSE	0.0816863	0.181614	0.0791293	0.0972873	0.0637605	1	20		0		0		0
Asian J Androl	100942132	China	eng	1999	9999	Research articles	587	587	15	0.0255537	FALSE	0	0.025974	0.0671642	0.0347826	0.04	0.047619	0.192514	FALSE	0.0676139	0.137567	0.0618196	0.0709749	0.0644957	1	15		0		0		0
Asian J Anesthesiol	101710889	China (Republic : 1949- )	eng	2004	9999	All articles	148	148	22	0.148649	TRUE	1	0.135135	0.0882353	0.166667	0.173913	0.208333	0.176117	FALSE	0.0980903	0.0821498	0.0973034	0.0712195	0.0888662	1	22	79.5	100	7	13	92	87
Asian J Anesthesiol	101710889	China (Republic : 1949- )	eng	2004	9999	Research articles	81	81	9	0.111111	TRUE	1	0.16	0.125	0.133333	0.153846	0.166667	0.111194	FALSE	0.1	0.0706751	0.0163934	0.029822	0.0151515	1	9	80.5	56	15.5	6	85	50
Asian J Endosc Surg	101506753	Japan	eng	2008	9999	All articles	428	427	16	0.0374707	FALSE	0	0.043956	0.057971	0.0804598	0.0512821	0.0686275	0.237727	FALSE	0.100121	0.0455152	0.0629292	0.10544	0.106902	1	16	76	420	48	14	77.5	406
Asian J Endosc Surg	101506753	Japan	eng	2008	9999	Research articles	337	337	14	0.041543	FALSE	0	0.0384615	0.0444444	0.0933333	0.0625	0.08	0.210393	FALSE	0.0793378	0.0286072	0.0546124	0.0869804	0.106008	1	14	79	335	53.5	12	80	323
Asian J Psychiatr	101517820	Netherlands	eng	2008	9999	All articles	1160	1160	33	0.0284483	FALSE	0	0.0551724	0.0326797	0.0344828	0.0315789	0.0522648	0.30193	FALSE	0.0973534	0.125581	0.194677	0.217703	0.166552	1	33	74	1125	98.5	32	73	1093
Asian J Psychiatr	101517820	Netherlands	eng	2008	9999	Research articles	671	671	29	0.0432191	FALSE	0	0.0337079	0.0384615	0.0424242	0.0428571	0.0809249	0.215509	FALSE	0.054496	0.0702303	0.0965563	0.117378	0.122228	1	29	124	671	99	29	124.5	642
Asian J Surg	8900600	China	eng	1988	9999	All articles	453	452	9	0.0199115	FALSE	0	0.0465116	0.0377358	0.0238095	0.0326087	0.05	0.14731	FALSE	0.00880987	0.0275464	0.0232761	0.0852209	0.115165	1	9	82	450	10	9	86	441
Asian J Surg	8900600	China	eng	1988	9999	Research articles	382	382	6	0.0157068	FALSE	0	0.0465116	0.0465116	0.0243902	0.0357143	0.0230769	0.132918	FALSE	0.00880987	0.0152036	0.0234579	0.0895271	0.0802283	2	6	99	382	68.5	6	100	376
Asian Nurs Res (Korean Soc Nurs Sci)	101321326	Korea (South)	eng	2007	9999	All articles	224	224	4	0.0178571	FALSE	0	0.0392157	0.0425532	0.0454545	0.0487805	0.0487805	0.0782832	FALSE	0.0256138	0.042023	0.0195972	0.0208206	0.0132426	2	8	230	222	242.5	8	228	214
Asian Nurs Res (Korean Soc Nurs Sci)	101321326	Korea (South)	eng	2007	9999	Research articles	221	221	4	0.0180995	FALSE	0	0.04	0.0425532	0.0465116	0.05	0.0487805	0.0765018	FALSE	0.0257787	0.042023	0.0198565	0.0211134	0.0132426	2	8	231	221	242.5	8	228	213
Asian Pac J Allergy Immunol	8402034	Thailand	eng	1983	9999	All articles	282	277	21	0.0758123	FALSE	0	0.0851064	0.130435	0.153846	0.116279	0.0588235	0.215395	FALSE	0.127876	0.0821657	0.0956379	0.0790172	0.104997	1	21	113	54	149	4	113	50
Asian Pac J Allergy Immunol	8402034	Thailand	eng	1983	9999	Research articles	268	268	21	0.0783582	FALSE	0	0.0952381	0.139535	0.157895	0.116279	0.0588235	0.213771	FALSE	0.123691	0.0732164	0.0960538	0.0790172	0.104997	1	21	113	53	149	4	113	49
Asian Pac J Cancer Prev	101130625	Thailand	eng	2000	9999	All articles	3925	3922	38	0.00968893	FALSE	0	0.016163	0.0257511	0.0177165	0.0187266	0.00952381	0.230157	FALSE	0.154805	0.178144	0.112013	0.106037	0.0756976	1	38		0		0		0
Asian Pac J Cancer Prev	101130625	Thailand	eng	2000	9999	Research articles	3857	3857	38	0.00985222	FALSE	0	0.0164639	0.0262009	0.0180361	0.0189753	0.00965251	0.22876	FALSE	0.151779	0.178045	0.110698	0.105478	0.0760085	1	38		0		0		0
Asian Pac J Trop Med	101533720	India	eng	2008	9999	All articles	600	600	11	0.0183333	FALSE	0	0.026738	0.0355556	0.0212766			0.124982	FALSE	0.0427442	0.0970913	0.045016			1	11	57	558	56.5	10	57	548
Asian Pac J Trop Med	101533720	India	eng	2008	9999	Research articles	575	575	6	0.0104348	FALSE	0	0.0276243	0.0236967	0.0218579			0.114211	FALSE	0.0408695	0.0818412	0.0439345			1	6	57	539	64	5	57	534
ASN Neuro	101507115	United States	eng	2009	9999	All articles	121	120	4	0.0333333	FALSE	0	0.0512821	0.0416667	0.0555556	0.0588235	0.0909091	0.0416918	FALSE	0.00862003	0	0	1.10328e-16	0.00621118	1	4	111	23		0	111	23
ASN Neuro	101507115	United States	eng	2009	9999	Research articles	108	108	4	0.037037	FALSE	0	0.0512821	0.0416667	0.0555556	0.0588235	0.1	0.0344783	FALSE	0.00862003	0	0	1.10328e-16	0	1	4	111	23		0	111	23
Assay Drug Dev Technol	101151468	United States	eng	2002	9999	All articles	244	233	21	0.0901288	FALSE	0	0.0634921	0.0943396	0.102564	0.139535	0.0571429	0.15093	FALSE	0.060573	0.0924638	0.0667048	0.0499904	0.0523327	1	21		0		0		0
Assay Drug Dev Technol	101151468	United States	eng	2002	9999	Research articles	181	181	8	0.0441989	FALSE	0	0.0444444	0.0465116	0.0666667	0.0588235	0.0689655	0.115353	FALSE	0.0083676	0.06598	0.0448146	0.0227072	0.0490579	1	8		0		0		0
Assessment	9431219	United States	eng	1994	9999	All articles	506	506	11	0.0217391	FALSE	0	0.0634921	0.0769231	0.0379747	0.026087	0.0271739	0.161751	FALSE	0.0558804	0.0677565	0.0640544	0.04882	0.0754049	1	11		0		0		0
Assessment	9431219	United States	eng	1994	9999	Research articles	498	498	11	0.0220884	FALSE	0	0.0634921	0.0491803	0.038961	0.0263158	0.0273224	0.157382	FALSE	0.0558804	0.0318443	0.057221	0.0489965	0.0745043	1	11		0		0		0
Assist Inferm Ric	100901776	Italy	eng;ita	1999	9999	All articles	167	155	26	0.167742	TRUE	2	0.185185	0.2	0.147059	0.205882	0.16	0.327963	FALSE	0.13538	0.198282	0.196987	0.203057	0.127439	1	26		0		0		0
Assist Inferm Ric	100901776	Italy	eng;ita	1999	9999	Research articles	83	78	8	0.102564	TRUE	2	0.136364	0.307692	0.214286	0.166667	0.181818	0.22859	FALSE	0.0817403	0.0832053	0.121818	0.0795181	0.0344379	1	8		0		0		0
Assist Technol	8917250	United States	eng	1989	9999	All articles	211	210	5	0.0238095	FALSE	0	0.0666667	0.0740741	0.0689655	0.047619	0.0365854	0.0904465	FALSE	0.0223722	0.0236033	0.0070922	0.0334503	0.0418748	1	5		0		0		0
Assist Technol	8917250	United States	eng	1989	9999	Research articles	206	206	5	0.0242718	FALSE	0	0.0740741	0.0740741	0.0714286	0.047619	0.0365854	0.0881023	FALSE	0.00917431	0.0236033	0.0078125	0.0334503	0.0418748	1	5		0		0		0
Astrobiology	101088083	United States	eng	2001	9999	All articles	452	446	16	0.0358744	FALSE	0	0.0595238	0.0441176	0.0705882	0.0485437	0.0849057	0.240451	FALSE	0.0853665	0.0573372	0.0930582	0.130557	0.211736	1	16	296.5	2		0	296.5	2
Astrobiology	101088083	United States	eng	2001	9999	Research articles	412	412	15	0.0364078	FALSE	0	0.0666667	0.0483871	0.0759494	0.0537634	0.0776699	0.229572	FALSE	0.0726165	0.0470914	0.0900398	0.117292	0.193139	1	15	296.5	2		0	296.5	2
Aten Primaria	9111075	Spain	eng;spa	1983	9999	All articles	686	682	12	0.0175953	FALSE	0	0.0234375	0.0217391	0.0247934	0.0275862	0.02	0.136079	FALSE	0.0441885	0.0252743	0.0483957	0.0693295	0.0608995	1	12	49	632	21.5	12	51	620
Aten Primaria	9111075	Spain	eng;spa	1983	9999	Research articles	333	333	6	0.018018	FALSE	0	0.0298507	0.0294118	0.0338983	0.0428571	0.0434783	0.0879981	FALSE	0.0114919	0.00280112	0.030432	0.0350514	0.0470132	2	12	116	333	39	12	118	321
Atheroscler Suppl	100973461	Netherlands	eng	2000	9999	All articles	145	145	23	0.158621	TRUE	2	0.24	1	0.186441	0.25	0.233333	0.302593	FALSE	0.19767	0.0126582	0.240888	2.13371e-17	0.206857	1	23		0		0		0
Atheroscler Suppl	100973461	Netherlands	eng	2000	9999	Research articles	142	142	23	0.161972	TRUE	3	0.244898	1	0.189655	0.25	0.241379	0.295576	FALSE	0.194593	0.0126582	0.230948	2.13371e-17	0.219647	1	23		0		0		0
Atherosclerosis	0242543	Ireland	eng	1970	9999	All articles	2269	2266	27	0.0119153	FALSE	0	0.0204842	0.0137525	0.0206186	0.0159681	0.0151057	0.251899	FALSE	0.118029	0.0905539	0.103613	0.123327	0.0911254	2	46	105	2233	88	46	105	2187
Atherosclerosis	0242543	Ireland	eng	1970	9999	Research articles	1906	1906	27	0.0141658	FALSE	0	0.0183673	0.0167866	0.025	0.0171149	0.0185185	0.23608	FALSE	0.110169	0.0740619	0.0941372	0.100246	0.0801559	1	27	118	1904	121	27	118	1877
Atlas Oral Maxillofac Surg Clin North Am	9312707	United States	eng	1993	9999	All articles	120	119	5	0.0420168	FALSE	0	0.166667	0.0952381	0.0833333	0.125	0.192308	0.144538	FALSE	0.124468	0.105477	0.0542934	0.113488	0.172794	1	5		0		0		0
Atlas Oral Maxillofac Surg Clin North Am	9312707	United States	eng	1993	9999	Research articles	3	3	1
Atmos Environ (1994)	9888534	England	eng	1994	9999	All articles	82	82	4	0.0487805	FALSE	0	0.15	0.2	0.08	0.125	0.181818	0.133267	FALSE	0.0637939	0.090566	0.0599318	0.0626506	0.0648355	3	4	255	2		0	255	2
Atmos Environ (1994)	9888534	England	eng	1994	9999	Research articles	82	82	4	0.0487805	FALSE	0	0.15	0.2	0.08	0.125	0.181818	0.133267	FALSE	0.0637939	0.090566	0.0599318	0.0626506	0.0648355	3	4	255	2		0	255	2
Attach Hum Dev	100901315	England	eng	1999	9999	All articles	206	202	11	0.0544554	FALSE	0	0.0882353	0.0540541	0.0625	0.204545	0.109091	0.198902	FALSE	0.0530426	0.0283317	0.0218413	0.135532	0.129836	1	11		0		0		0
Attach Hum Dev	100901315	England	eng	1999	9999	Research articles	192	192	11	0.0572917	FALSE	0	0.0909091	0.0588235	0.0645161	0.209302	0.0980392	0.190426	FALSE	0.0537522	0.021883	0.0219611	0.12548	0.104754	1	11		0		0		0
Atten Defic Hyperact Disord	101491944	Austria	eng	2008	2019	All articles	155	152	7	0.0460526	FALSE	0	0.0714286	0.12	0.12	0.103448	0.0444444	0.126184	FALSE	0.0361474	0.0307061	0.0784314	0.0549221	0.063153	1	7	154.5	142	196	3	153	139
Atten Defic Hyperact Disord	101491944	Austria	eng	2008	2019	Research articles	139	139	5	0.0359712	FALSE	0	0.0384615	0.130435	0.0909091	0.115385	0.047619	0.0926458	FALSE	0	0.0323617	0.0183422	0.0497786	0.026055	2	5	156	139	161	5	154.5	134
Atten Percept Psychophys	101495384	United States	eng	2009	9999	All articles	1029	1028	13	0.0126459	FALSE	0	0.0179372	0.0238095	0.0339806	0.0175439	0.0137615	0.228286	FALSE	0.0875483	0.093848	0.104584	0.0900281	0.0750755	1	13	331	2		0	331	2
Atten Percept Psychophys	101495384	United States	eng	2009	9999	Research articles	992	992	13	0.0131048	FALSE	0	0.0186916	0.0195122	0.0348259	0.0186335	0.014218	0.214685	FALSE	0.0712071	0.0865764	0.0961289	0.0549892	0.0592323	1	13	331	2		0	331	2
Audiol Neurootol	9606930	Switzerland	eng	1996	9999	All articles	245	243	7	0.0288066	FALSE	0	0.078125	0.0350877	0.05	0.047619	0.075	0.182388	FALSE	0.123295	0.0715745	0.0317393	0.040453	0.0388424	2	13	153.5	214	137.5	8	153.5	206
Audiol Neurootol	9606930	Switzerland	eng	1996	9999	Research articles	239	239	7	0.0292887	FALSE	0	0.0655738	0.0357143	0.05	0.047619	0.075	0.179237	FALSE	0.117098	0.0674253	0.0317393	0.040453	0.0388424	1	7	153.5	214	114	6	154.5	208
Augment Altern Commun	8504574	England	eng	1985	9999	All articles	139	137	20	0.145985	TRUE	1	0.115385	0.142857	0.12	0.225806	0.259259	0.309031	FALSE	0.0699187	0.101818	0.0905446	0.255354	0.239508	1	20		0		0		0
Augment Altern Commun	8504574	England	eng	1985	9999	Research articles	130	130	18	0.138462	TRUE	1	0.12	0.148148	0.125	0.214286	0.230769	0.296599	FALSE	0.060473	0.102752	0.0715753	0.248579	0.224558	1	18		0		0		0
Auris Nasus Larynx	7708170	Netherlands	eng	1973	9999	All articles	749	749	14	0.0186916	FALSE	0	0.03	0.0238095	0.037594	0.0192308	0.0384615	0.259953	FALSE	0.0827187	0.0803992	0.111743	0.106353	0.124885	2	28	102	735	73.5	28	103	707
Auris Nasus Larynx	7708170	Netherlands	eng	1973	9999	Research articles	728	728	14	0.0192308	FALSE	0	0.0306122	0.0243902	0.0387597	0.0192308	0.0411765	0.251936	FALSE	0.0720862	0.0800922	0.109631	0.106353	0.120243	2	28	102	728	73.5	28	103	700
Aust Crit Care	9207852	Australia	eng	1992	9999	All articles	270	267	14	0.0524345	FALSE	0	0.0731707	0.135135	0.0784314	0.0909091	0.0361446	0.204953	FALSE	0.12247	0.126694	0.0725941	0.117825	0.079677	1	14	139	244	99	7	143	237
Aust Crit Care	9207852	Australia	eng	1992	9999	Research articles	211	210	9	0.0428571	FALSE	0	0.0714286	0.111111	0.0789474	0.0652174	0.0422535	0.158489	FALSE	0.0664452	0.0661198	0.045784	0.079438	0.0541747	1	9	152.5	210	117	9	159	201
Aust Dent J	0370612	Australia	eng	1956	9999	All articles	398	392	17	0.0433673	FALSE	0	0.0430108	0.0641026	0.0454545	0.0735294	0.0461538	0.227763	FALSE	0.0905998	0.0949964	0.0772071	0.119193	0.0690058	1	17		0		0		0
Aust Dent J	0370612	Australia	eng	1956	9999	Research articles	326	326	12	0.0368098	FALSE	0	0.05	0.0769231	0.0606061	0.0806452	0.0566038	0.22396	FALSE	0.082166	0.080151	0.0828845	0.109097	0.0499893	2	24		0		0		0
Aust Endod J	100888004	Australia	eng	1998	9999	All articles	184	182	5	0.0274725	FALSE	0	0.1	0.0857143	0.1	0.0606061	0.0405405	0.116908	FALSE	0.0131579	0.116667	0.0240815	0.0153808	0.0632317	2	10	161.5	2		0	161.5	2
Aust Endod J	100888004	Australia	eng	1998	9999	Research articles	129	129	5	0.0387597	FALSE	0	0.0588235	0.117647	0.0588235	0.0869565	0.0545455	0.0967129	FALSE	5.62821e-17	0.0510476	0	0.0188609	0.0551315	1	5	97	1		0	97	1
Aust Health Rev	8214381	Australia	eng	1978	9999	All articles	545	545	14	0.0256881	FALSE	0	0.038835	0.0347826	0.047619	0.0373832	0.0434783	0.174868	FALSE	0.0677794	0.0741562	0.0788417	0.0531706	0.0713695	1	14	143	514	140.5	14	143	500
Aust Health Rev	8214381	Australia	eng	1978	9999	Research articles	508	508	14	0.0275591	FALSE	0	0.0430108	0.0196078	0.05	0.039604	0.0446429	0.167348	FALSE	0.0656214	0.0528745	0.0703696	0.0353041	0.0717934	1	14	148	493	140.5	14	148	479
Aust J Gen Pract	101718099	Australia	eng	1972	9999	All articles	851	843	18	0.0213523	FALSE	0	0.0394089	0.0430108	0.0347222	0.025974	0.025641	0.226837	FALSE	0.194565	0.155708	0.0940585	0.0944364	0.103053	1	18		0		0		0
Aust J Gen Pract	101718099	Australia	eng	1972	9999	Research articles	615	611	11	0.0180033	FALSE	0	0.0378788	0.0393701	0.0431034	0.0241935	0.0267857	0.200209	FALSE	0.1421	0.12176	0.103001	0.0777798	0.0761435	1	11		0		0		0
Aust J Prim Health	101123037	Australia	eng	2001	9999	All articles	427	427	11	0.0257611	FALSE	0	0.0410959	0.0326087	0.0555556	0.0666667	0.0412371	0.162838	FALSE	0.0441379	0.0317767	0.0800383	0.056913	0.0673235	1	11	151	400	102	9	152	391
Aust J Prim Health	101123037	Australia	eng	2001	9999	Research articles	402	402	9	0.0223881	FALSE	0	0.0428571	0.0352941	0.0357143	0.0694444	0.043956	0.155037	FALSE	0.0449856	0.0328188	0.067895	0.053273	0.0629448	1	9	152.5	390	102	9	154	381
Aust J Rural Health	9305903	Australia	eng	1992	9999	All articles	400	398	16	0.040201	FALSE	0	0.0869565	0.0857143	0.0649351	0.0506329	0.0679612	0.139264	FALSE	0.0520871	0.0532538	0.0913514	0.072586	0.0883017	1	16	194	66	97	2	198	64
Aust J Rural Health	9305903	Australia	eng	1992	9999	Research articles	284	284	5	0.0176056	FALSE	0	0.0377358	0.0357143	0.0681818	0.0545455	0.0394737	0.100674	FALSE	0.0206462	0.0268869	0.0654629	0.0612217	0.0605667	2	10	198	57	137	3	198	54
Aust N Z J Obstet Gynaecol	0001027	Australia	eng	1961	9999	All articles	688	681	18	0.0264317	FALSE	0	0.0384615	0.0442478	0.0444444	0.0416667	0.0251572	0.249487	FALSE	0.12542	0.106958	0.120087	0.132085	0.0972818	1	18	117	548	103.5	12	117.5	536
Aust N Z J Obstet Gynaecol	0001027	Australia	eng	1961	9999	Research articles	517	515	13	0.0252427	FALSE	0	0.0412371	0.039604	0.0537634	0.0416667	0.0234375	0.210224	FALSE	0.0992502	0.0951022	0.0624628	0.0895441	0.081066	1	13	122	513	106	13	123	500
Aust N Z J Psychiatry	0111052	England	eng	1967	9999	All articles	1149	1134	62	0.0546737	FALSE	0	0.0423729	0.0353982	0.0688259	0.045	0.0888889	0.325231	FALSE	0.182391	0.189435	0.197877	0.126972	0.167759	1	62		0		0		0
Aust N Z J Psychiatry	0111052	England	eng	1967	9999	Research articles	398	398	18	0.0452261	FALSE	0	0.0519481	0.0740741	0.0625	0.0722892	0.0649351	0.23006	FALSE	0.119747	0.12259	0.089985	0.0685316	0.0950668	1	18		0		0		0
Aust N Z J Public Health	9611095	Australia	eng	1996	9999	All articles	624	614	17	0.0276873	FALSE	0	0.117647	0.0344828	0.03125	0.0487805	0.0505051	0.228727	FALSE	0.222564	0.0743406	0.0802876	0.0822373	0.0688001	1	17	151	462	92	17	151	445
Aust N Z J Public Health	9611095	Australia	eng	1996	9999	Research articles	468	468	17	0.0363248	FALSE	0	0.152174	0.0420168	0.0425532	0.0361446	0.05	0.204702	FALSE	0.231589	0.0695466	0.0520608	0.0471911	0.0510762	1	17	151	462	92	17	151	445
Aust Nurs Midwifery J	101619146	Australia	eng	2013	9999	All articles	771	563	19	0.0337478	FALSE	0	0.0401606	0.0414938	0.0547945			0.297109	FALSE	0.209184	0.230912	0.144321			1	19		0		0		0
Aust Nurs Midwifery J	101619146	Australia	eng	2013	9999	Research articles	182	179	5	0.027933	FALSE	0	0.333333	0.036036	0.0461538			0.203452	FALSE	0	0.157539	0.121105			6	30		0		0		0
Aust Occup Ther J	15420200R	Australia	eng	1963	9999	All articles	388	377	19	0.0503979	FALSE	0	0.0666667	0.112903	0.0581395	0.0933333	0.0632911	0.307831	FALSE	0.136804	0.145701	0.153019	0.189604	0.111486	2	37	228	9		0	228	9
Aust Occup Ther J	15420200R	Australia	eng	1963	9999	Research articles	243	243	14	0.0576132	FALSE	0	0.0769231	0.108108	0.0697674	0.111111	0.0571429	0.242696	FALSE	0.0556117	0.0870512	0.0689736	0.149295	0.0762482	1	14	314	8		0	314	8
Aust Orthod J	1260462	Australia	eng	1967	2017	All articles	73	73	7	0.0958904	FALSE	0	0.133333	0.103448	0.0714286			0.0994698	FALSE	0.0853333	0.0448027	5.82867e-17			1	7		0		0		0
Aust Orthod J	1260462	Australia	eng	1967	2017	Research articles	58	58	7	0.12069	TRUE	1	0.153846	0.111111	0.2			0.0980574	FALSE	0.0805386	0.0456186	0			1	7		0		0		0
Aust Vet J	0370616	England	eng	1927	9999	All articles	597	590	16	0.0271186	FALSE	0	0.0526316	0.0518519	0.0361446	0.0581395	0.0625	0.250833	FALSE	0.198129	0.109369	0.0738109	0.125482	0.124584	1	16	214.5	366	82	1	215	365
Aust Vet J	0370616	England	eng	1927	9999	Research articles	316	316	9	0.028481	FALSE	0	0.0375	0.0588235	0.06	0.0508475	0.0847458	0.206487	FALSE	0.0891346	0.0605692	0.0591369	0.107223	0.122844	2	18	218	290	207	15	218	275
Australas Emerg Care	101727782	Australia	eng	2005	9999	All articles	150	150	20	0.133333	TRUE	1	0.222222	0.166667	0.142857	0.192308	0.102564	0.259232	FALSE	0.155458	0.128713	0.0997363	0.118976	0.0904345	1	20	98	148	76	19	98	129
Australas Emerg Care	101727782	Australia	eng	2005	9999	Research articles	143	143	18	0.125874	TRUE	1	0.217391	0.166667	0.142857	0.166667	0.105263	0.254206	FALSE	0.144218	0.128713	0.0997363	0.0935843	0.0913886	1	18	98	143	76.5	18	100	125
Australas J Ageing	9808874	Australia	eng	1998	9999	All articles	438	411	15	0.0364964	FALSE	0	0.0526316	0.0405405	0.0493827	0.0361446	0.0412371	0.175116	FALSE	0.0653724	0.0879422	0.117584	0.060207	0.0839953	1	15	174.5	74	688	2	174.5	72
Australas J Ageing	9808874	Australia	eng	1998	9999	Research articles	330	330	9	0.0272727	FALSE	0	0.0344828	0.0491803	0.0461538	0.0447761	0.0379747	0.148906	FALSE	0.0507786	0.0772903	0.0776654	0.043696	0.0724179	1	9	189	63		0	189	63
Australas J Dermatol	0135232	Australia	eng	1967	9999	All articles	864	856	20	0.0233645	FALSE	0	0.0526316	0.0387597	0.0235294	0.0321101	0.0266667	0.261551	FALSE	0.0867584	0.131325	0.105915	0.147462	0.139936	1	20	77	459	81	14	77	445
Australas J Dermatol	0135232	Australia	eng	1967	9999	Research articles	426	426	14	0.0328638	FALSE	0	0.0625	0.0519481	0.0384615	0.05	0.0352941	0.216956	FALSE	0.0923213	0.115374	0.0755495	0.0902536	0.110777	1	14	79	424	81	14	78.5	410
Australas Phys Eng Sci Med	8208130	Netherlands	eng	1980	2019	All articles	492	479	12	0.0250522	FALSE	0	0.0512821	0.0425532	0.0408163	0.0322581	0.0517241	0.17368	FALSE	0.141299	0.0836287	0.0821327	0.0220902	0.0543282	1	12	193	430		0	193	430
Australas Phys Eng Sci Med	8208130	Netherlands	eng	1980	2019	Research articles	425	425	10	0.0235294	FALSE	0	0.0428571	0.047619	0.0340909	0.025641	0.0190476	0.150474	FALSE	0.0893688	0.0703704	0.0601185	0.0060788	0.030052	1	10	194	421	154.5	10	195	411
Australas Psychiatry	9613603	England	eng	1991	9999	All articles	907	816	27	0.0330882	FALSE	0	0.0331492	0.0337838	0.044586	0.0432099	0.0416667	0.301493	FALSE	0.20956	0.115057	0.143411	0.15774	0.175903	1	27	57	2		0	57	2
Australas Psychiatry	9613603	England	eng	1991	9999	Research articles	619	619	21	0.0339257	FALSE	0	0.041958	0.0347826	0.0423729	0.0588235	0.0564516	0.270218	FALSE	0.184741	0.0845152	0.103188	0.134203	0.15752	1	21	57	2		0	57	2
Autism	9713494	England	eng	1997	9999	All articles	596	596	14	0.0234899	FALSE	0	0.0363636	0.0526316	0.040404	0.0306122	0.0360825	0.197327	FALSE	0.0704737	0.117984	0.0565091	0.0489071	0.0989951	1	14		0		0		0
Autism	9713494	England	eng	1997	9999	Research articles	540	540	11	0.0203704	FALSE	0	0.0430108	0.0574713	0.0340909	0.0222222	0.0384615	0.183675	FALSE	0.0589203	0.10785	0.0487466	0.0337798	0.0912287	2	22		0		0		0
Autism Res	101461858	United States	eng	2008	9999	All articles	657	654	11	0.0168196	FALSE	0	0.0428571	0.0350877	0.0299401	0.0208333	0.0377358	0.209364	FALSE	0.0519492	0.0688525	0.103751	0.0800069	0.0924524	2	22	161	646	124.5	22	162	624
Autism Res	101461858	United States	eng	2008	9999	Research articles	640	640	11	0.0171875	FALSE	0	0.0428571	0.0357143	0.0304878	0.0211268	0.0394737	0.203542	FALSE	0.0519492	0.0614338	0.100394	0.0802508	0.0793875	2	22	162	637	124.5	22	163	615
Autoimmun Rev	101128967	Netherlands	eng	2002	9999	All articles	771	771	32	0.0415045	FALSE	0	0.0571429	0.0487805	0.0522876	0.0451613	0.0440252	0.287305	FALSE	0.142186	0.117449	0.145719	0.134322	0.141743	1	32	6	733	6	31	6	702
Autoimmun Rev	101128967	Netherlands	eng	2002	9999	Research articles	678	678	29	0.0427729	FALSE	0	0.057554	0.0486111	0.0503597	0.0510949	0.0420168	0.276914	FALSE	0.142318	0.107866	0.137532	0.124163	0.129537	1	29	6	650	7	29	6	621
Autoimmunity	8900070	England	eng	1988	9999	All articles	276	273	9	0.032967	FALSE	0	0.0289855	0.0625	0.0344828	0.0833333	0.0588235	0.134343	FALSE	0.0259393	0.0990162	0.0409832	0.103551	0.00358423	4	9		0		0		0
Autoimmunity	8900070	England	eng	1988	9999	Research articles	267	267	9	0.0337079	FALSE	0	0.030303	0.0625	0.0357143	0.0638298	0.0588235	0.132882	FALSE	0.0218617	0.0990162	0.0390382	0.098906	0.00358423	4	9		0		0		0
Auton Neurosci	100909359	Netherlands	eng	2000	9999	All articles	417	417	6	0.0143885	FALSE	0	0.0333333	0.0422535	0.0380952	0.0533333	0.0526316	0.122238	FALSE	0.0385678	0.0606674	0.0590861	0.0457745	0.0512693	3	18	116.5	392	76.5	16	118	376
Auton Neurosci	100909359	Netherlands	eng	2000	9999	Research articles	389	389	6	0.0154242	FALSE	0	0.0348837	0.0447761	0.03	0.0434783	0.0597015	0.105448	FALSE	0.0344996	0.0570625	0.0510028	0.0318821	0.0471343	2	12	119	377	76	12	120	365
Autophagy	101265188	United States	eng	2005	9999	All articles	1148	1127	82	0.0727595	FALSE	0	0.0788382	0.0695652	0.0610329	0.0825243	0.07173	0.193209	FALSE	0.0661483	0.0801865	0.0650468	0.0455759	0.0711804	1	82		0		0		0
Autophagy	101265188	United States	eng	2005	9999	Research articles	972	972	42	0.0432099	FALSE	0	0.0465116	0.0403587	0.0441176	0.0322581	0.0514286	0.159844	FALSE	0.0536861	0.0541138	0.0621106	0.0249483	0.0493646	1	42		0		0		0
Aviakosm Ekolog Med	9305904	Russia (Federation)	eng;rus	1992	9999	All articles	109	108	7	0.0648148	FALSE	0	0.0909091	0.047619				0.228356	FALSE	0.20221	0.0427906				2	11		0		0		0
Aviakosm Ekolog Med	9305904	Russia (Federation)	eng;rus	1992	9999	Research articles	97	96	7	0.0729167	FALSE	0	0.105263	0.0512821				0.228359	FALSE	0.201563	0.0446948				1	7		0		0		0
Avian Dis	0370617	United States	eng	1957	9999	All articles	450	431	24	0.0556845	FALSE	0	0.0493827	0.0737705	0.0263158	0.0689655	0.0531915	0.205319	FALSE	0.0870459	0.105746	0.0594559	0.0768967	0.126455	1	24	95	105	90.5	6	96	99
Avian Dis	0370617	United States	eng	1957	9999	Research articles	428	425	24	0.0564706	FALSE	0	0.05	0.075	0.0263158	0.0689655	0.0549451	0.205088	FALSE	0.0872235	0.103949	0.0594559	0.0768967	0.128045	1	24	96	103	90.5	6	96	97
Avian Pathol	8210638	England	eng;fre;ger	1972	9999	All articles	380	375	13	0.0346667	FALSE	0	0.0428571	0.0493827	0.075	0.0882353	0.0394737	0.15548	FALSE	0.0374123	0.0473069	0.0735942	0.0639618	0.0548847	1	13		0		0		0
Avian Pathol	8210638	England	eng;fre;ger	1972	9999	Research articles	356	356	11	0.0308989	FALSE	0	0.0441176	0.0519481	0.0657895	0.0793651	0.0416667	0.150073	FALSE	0.0379117	0.0462113	0.0706738	0.060985	0.0503361	1	11		0		0		0
B-ENT	101247842	Belgium	eng	2005	9999	All articles	159	159	5	0.0314465	FALSE	0	0.0645161	0.0595238	0.0769231			0.139459	FALSE	0.101197	0.0917029	0			4	19		0		0		0
B-ENT	101247842	Belgium	eng	2005	9999	Research articles	157	157	5	0.0318471	FALSE	0	0.0645161	0.0609756	0.0769231			0.135328	FALSE	0.101197	0.0842668	0			3	15		0		0		0
Balkan Med J	101571817	Turkey	eng	2011	9999	All articles	521	520	11	0.0211538	FALSE	0	0.0240964	0.0149254	0.027027	0.030303	0.0537634	0.0718564	FALSE	0.0174468	0.0194912	0.0255142	0.0269782	0.0415145	1	11	162	228		0	162	228
Balkan Med J	101571817	Turkey	eng	2011	9999	Research articles	388	388	5	0.0128866	FALSE	0	0.0285714	0.0173913	0.0227273	0.0461538	0.02	0.0572368	FALSE	0.0193239	0.0183754	0.0250211	0.0242798	1.08802e-17	1	5	174	197	203	3	170.5	194
Basic Clin Pharmacol Toxicol	101208422	England	eng	2004	9999	All articles	846	813	25	0.0307503	FALSE	0	0.0364964	0.0310559	0.0465116	0.0491803	0.0375	0.170722	FALSE	0.0719805	0.0735297	0.0729389	0.0578545	0.0740112	1	25	75	768	73.5	24	75	744
Basic Clin Pharmacol Toxicol	101208422	England	eng	2004	9999	Research articles	748	748	24	0.0320856	FALSE	0	0.0416667	0.0263158	0.0516129	0.0523256	0.0268456	0.158041	FALSE	0.0577613	0.0688169	0.0641757	0.0511041	0.0648417	1	24	75	744	73.5	24	75	720
Basic Res Cardiol	0360342	Germany	eng	1973	9999	All articles	305	305	11	0.0360656	FALSE	0	0.0461538	0.056338	0.0441176	0.0980392	0.06	0.170674	FALSE	0.0543316	0.0822773	0.0824843	0.0909489	0.0501267	1	11	112	293	31	11	115	282
Basic Res Cardiol	0360342	Germany	eng	1973	9999	Research articles	282	282	8	0.0283688	FALSE	0	0.0491803	0.0447761	0.047619	0.0681818	0.0638298	0.138534	FALSE	0.0525952	0.0534603	0.0461598	0.0544292	0.0273851	1	8	115	281	33.5	8	116	273
Beginnings	9303087	United States	eng	1981	9999	All articles	111	108	6	0.0555556	FALSE	0	0.0697674	0.06	0.133333			0.182107	FALSE	0.0744681	0.117614	0.0625			1	6		0		0		0
Beginnings	9303087	United States	eng	1981	9999	Research articles	3	3	1
Behav Brain Funct	101245751	England	eng	2005	9999	All articles	116	116	4	0.0344828	FALSE	0	0.0769231	0.0606061	0.0714286	0.0526316	0.0909091	0.0899394	FALSE	0.0393507	0.0608065	0	0	0	1	4	135	115	98.5	4	137	111
Behav Brain Funct	101245751	England	eng	2005	9999	Research articles	111	111	4	0.036036	FALSE	0	0.0810811	0.0645161	0.0714286	0.0555556	0.0909091	0.0865223	FALSE	0.0407733	0.062543	0	0	0	1	4	139	111	98.5	4	144	107
Behav Brain Res	8004872	Netherlands	eng	1980	9999	All articles	3032	3032	13	0.0042876	FALSE	0	0.00617284	0.0097561	0.00958466	0.00877193	0.00727802	0.166389	FALSE	0.0621615	0.0591662	0.0518744	0.0513488	0.0642147	1	13	86	2991	56	13	87	2978
Behav Brain Res	8004872	Netherlands	eng	1980	9999	Research articles	2991	2991	13	0.00434637	FALSE	0	0.00621118	0.00988468	0.00970874	0.00898876	0.00738552	0.16161	FALSE	0.0612085	0.0557746	0.0490446	0.0461517	0.0568958	1	13	86	2983	56	13	87	2970
Behav Brain Sci	7808666	England	eng	1978	9999	All articles	1310	1310	8	0.00610687	FALSE	0	0.0122699	0.019084	0.00980392	0.011811	0.0134529	0.164205	FALSE	0.0605224	0.111529	0.084041	0.0423592	0.0351581	2	16		0		0		0
Behav Brain Sci	7808666	England	eng	1978	9999	Research articles	267	267	3	0.011236	FALSE	0	0.125	0.0176471	0.1	0.0769231	0.0434783	0.0840497	FALSE	4.38246e-17	0.0692997	0.0845771	0	0.0121951	5	15		0		0		0
Behav Cogn Psychother	9418292	United States	eng	1993	9999	All articles	289	289	10	0.0346021	FALSE	0	0.0701754	0.0625	0.0545455	0.0517241	0.0363636	0.155756	FALSE	0.0752364	0.11067	0.0824951	0.0615909	0.00395257	1	10		0		0		0
Behav Cogn Psychother	9418292	United States	eng	1993	9999	Research articles	283	283	10	0.0353357	FALSE	0	0.0701754	0.0634921	0.0576923	0.0535714	0.0363636	0.149693	FALSE	0.0752364	0.093914	0.06625	0.0506572	0.00395257	1	10		0		0		0
Behav Genet	0251711	United States	eng	1970	9999	All articles	280	256	20	0.078125	FALSE	0	0.0877193	0.126984	0.0727273	0.105263	0.0697674	0.248883	FALSE	0.139053	0.200264	0.0601463	0.0875127	0.101651	1	20	209	243	174	20	211	223
Behav Genet	0251711	United States	eng	1970	9999	Research articles	239	239	20	0.083682	FALSE	0	0.0980392	0.118644	0.0754717	0.108108	0.0769231	0.229169	FALSE	0.119823	0.193437	0.040293	0.0844726	0.0367831	1	20	211	239	174	20	215	219
Behav Healthc	101269325	United States	eng	2006	2016	All articles	92	92	21	0.228261	TRUE	3	0.26	0.190476				0.571134	TRUE	0.519608	0.404537				1	21		0		0		0
Behav Healthc	101269325	United States	eng	2006	2016	Research articles	0	0
Behav Med	8804264	United States	eng	1988	9999	All articles	188	187	6	0.0320856	FALSE	0	0.0384615	0.0666667	0.0571429	0.0769231	0.0350877	0.0760617	FALSE	2.8071e-17	0.0145953	0.0205357	0.0492196	0.0133296	1	6		0		0		0
Behav Med	8804264	United States	eng	1988	9999	Research articles	177	177	5	0.0282486	FALSE	0	0.0416667	0.0357143	0.0606061	0.0571429	0.0350877	0.0595162	FALSE	2.10616e-17	5.59317e-17	0.0070922	0.0060241	0.0133296	1	5		0		0		0
Behav Modif	7803043	United States	eng	1977	9999	All articles	241	240	12	0.05	FALSE	0	0.075	0.0697674	0.108108	0.108696	0.0675676	0.185418	FALSE	0.0900599	0.0873681	0.0634486	0.102361	0.101033	1	12		0		0		0
Behav Modif	7803043	United States	eng	1977	9999	Research articles	232	232	12	0.0517241	FALSE	0	0.0769231	0.0731707	0.108108	0.0714286	0.0684932	0.177922	FALSE	0.0794343	0.071711	0.0634486	0.0800359	0.0990772	1	12		0		0		0
Behav Neurol	8914585	Netherlands	eng	1988	9999	All articles	315	315	6	0.0190476	FALSE	0	0.0288462	0.0810811	0.0454545	0.0416667	0.0689655	0.100569	FALSE	0.0165129	0.0410482	0.0470703	0.0548236	0.0442378	3	12	91	315	104.5	12	90	303
Behav Neurol	8914585	Netherlands	eng	1988	9999	Research articles	299	299	6	0.0200669	FALSE	0	0.029703	0.0571429	0.0487805	0.030303	0.0714286	0.072269	FALSE	0.0132023	0.0145588	0.0497295	0.0341634	0.0392	1	6	93	299	104.5	6	93	293
Behav Neurosci	8302411	United States	eng	1983	9999	All articles	316	312	6	0.0192308	FALSE	0	0.0481928	0.0322581	0.0408163	0.0517241	0.05	0.111997	FALSE	0.0539495	0.0161877	0.0107514	0.0574796	0.0456192	1	6		0		0		0
Behav Neurosci	8302411	United States	eng	1983	9999	Research articles	305	304	5	0.0164474	FALSE	0	0.0375	0.0338983	0.0408163	0.0350877	0.0508475	0.104391	FALSE	0.0337883	0.00829817	0.0107514	0.0497331	0.0423244	2	10		0		0		0
Behav Pharmacol	9013016	England	eng	1989	9999	All articles	402	397	10	0.0251889	FALSE	0	0.0357143	0.047619	0.0277778	0.025641	0.0506329	0.138662	FALSE	0.0794226	0.0488166	0.0298484	0.0641279	0.049251	1	10		0		0		0
Behav Pharmacol	9013016	England	eng	1989	9999	Research articles	388	388	9	0.0231959	FALSE	0	0.0375	0.047619	0.0277778	0.0266667	0.025974	0.128239	FALSE	0.0631657	0.0488166	0.0298484	0.0538428	0.039551	1	9		0		0		0
Behav Processes	7703854	Netherlands	eng;fre;ger	1976	9999	All articles	1036	1035	10	0.00966184	FALSE	0	0.0143541	0.0223464	0.0239234	0.0189573	0.0176211	0.162168	FALSE	0.0582327	0.0440341	0.0824172	0.0653038	0.0375824	1	10	131	1008	66.5	6	132	1002
Behav Processes	7703854	Netherlands	eng;fre;ger	1976	9999	Research articles	1001	1001	8	0.00799201	FALSE	0	0.0149254	0.0228571	0.019802	0.0194175	0.0138249	0.153132	FALSE	0.0536534	0.0387018	0.0686126	0.0553597	0.0252141	2	16	132	997	113	16	132	981
Behav Res Methods	101244316	United States	eng	2005	9999	All articles	780	780	10	0.0128205	FALSE	0	0.0178571	0.0153846	0.0172414	0.0165746	0.0273224	0.166781	FALSE	0.0542986	0.0413474	0.0765569	0.0539203	0.0756946	1	10	146	3		0	146	3
Behav Res Methods	101244316	United States	eng	2005	9999	Research articles	753	753	10	0.0132802	FALSE	0	0.0188679	0.015873	0.0184049	0.0168539	0.0277778	0.148996	FALSE	0.0316426	0.0106817	0.0410816	0.0401491	0.0685765	1	10	146	3		0	146	3
Behav Res Ther	0372477	England	eng	1963	9999	All articles	675	674	12	0.0178042	FALSE	0	0.0362319	0.0454545	0.0368098	0.034188	0.0342466	0.212394	FALSE	0.102744	0.0676897	0.108744	0.0949643	0.10694	3	36	184	659	147	32	185	627
Behav Res Ther	0372477	England	eng	1963	9999	Research articles	654	654	12	0.0183486	FALSE	0	0.0364964	0.0458716	0.0326797	0.0350877	0.0283688	0.20587	FALSE	0.10343	0.0678098	0.0976912	0.0900038	0.101816	1	12	184	654	183.5	12	184	642
Behav Sci Law	8404861	United States	eng	1983	9999	All articles	253	252	13	0.0515873	FALSE	0	0.0877193	0.0612245	0.0697674	0.0754717	0.08	0.155965	FALSE	0.129697	0.0748211	0.0940786	0.0854974	0.0562335	1	13	101.5	176	15	9	105	167
Behav Sci Law	8404861	United States	eng	1983	9999	Research articles	231	231	5	0.021645	FALSE	0	0.0961538	0.0454545	0.0789474	0.0588235	0.0652174	0.129914	FALSE	0.102366	0.0633745	0.0774539	0.0740384	0.0240152	3	15	105.5	164	138	8	105	156
Behav Sleep Med	101149327	England	eng	2003	9999	All articles	265	264	7	0.0265152	FALSE	0	0.047619	0.0566038	0.0512821	0.0434783	0.0238095	0.123199	FALSE	0.0417391	0.0481182	0.0267049	0.00892784	0.0365558	1	7		0		0		0
Behav Sleep Med	101149327	England	eng	2003	9999	Research articles	246	246	6	0.0243902	FALSE	0	0.0555556	0.0625	0.0571429	0.0465116	0.0238095	0.112813	FALSE	0.0401042	0.0419722	0.0223285	0.00956848	0.0365558	1	6		0		0		0
Behav Ther	1251640	England	eng	1970	9999	All articles	390	390	9	0.0230769	FALSE	0	0.057971	0.0649351	0.0428571	0.0246914	0.0322581	0.173499	FALSE	0.0778214	0.0678657	0.0636449	0.0169404	0.0580662	1	9	182	389	173	9	182	380
Behav Ther	1251640	England	eng	1970	9999	Research articles	378	378	9	0.0238095	FALSE	0	0.0447761	0.0666667	0.0441176	0.0266667	0.0322581	0.167539	FALSE	0.0682113	0.0689762	0.0657169	0.0125281	0.0580662	1	9	184	378	173	9	184	369
Beijing Da Xue Xue Bao Yi Xue Ban	101125284	China	chi;eng	2001	9999	All articles	995	977	51	0.0522006	FALSE	0	0.042328	0.0689655	0.0828402	0.0585106	0.0452261	0.400168	TRUE	0.183814	0.296589	0.224467	0.218843	0.251079	1	51		0		0		0
Beijing Da Xue Xue Bao Yi Xue Ban	101125284	China	chi;eng	2001	9999	Research articles	994	976	51	0.0522541	FALSE	0	0.0425532	0.0689655	0.0828402	0.0585106	0.0452261	0.400015	TRUE	0.184397	0.296589	0.224467	0.218843	0.251079	1	51		0		0		0
Benef Microbes	101507616	Netherlands	eng	2010	9999	All articles	420	420	9	0.0214286	FALSE	0	0.0408163	0.0394737	0.038961	0.0337079	0.0375	0.172514	FALSE	0.0838506	0.069784	0.0580981	0.0415866	0.04818	2	18		0		0		0
Benef Microbes	101507616	Netherlands	eng	2010	9999	Research articles	409	409	9	0.0220049	FALSE	0	0.0421053	0.0410959	0.04	0.0344828	0.0379747	0.171218	FALSE	0.0844332	0.0703402	0.058414	0.0403037	0.0482691	2	18		0		0		0
Benefits Q	9112812	United States	eng	1985	9999	All articles	72	52	4	0.0769231	FALSE	0	0.117647	0.157895	0.125			0.109351	FALSE	0.04	0.0740741	0.0384615			1	4		0		0		0
Benefits Q	9112812	United States	eng	1985	9999	Research articles	51	51	4	0.0784314	FALSE	0	0.117647	0.157895	0.133333			0.11068	FALSE	0.04	0.0740741	0.04			1	4		0		0		0
Ber Wiss	7909914	Germany	ger	1978	9999	All articles	93	93	3	0.0322581	FALSE	0	0.0625	0.5	0.5	0.0638298	0.136364	0.184578	FALSE	0	0	0.3125	0.17234	0.118056	7	18		0		0		0
Ber Wiss	7909914	Germany	ger	1978	9999	Research articles	29	29	1
Berl Munch Tierarztl Wochenschr	0003163	Germany	eng;ger	1938	9999	All articles	117	117	7	0.0598291	FALSE	0	0.0694444	0.0888889				0.138194	FALSE	0.0817641	0.123879				1	7		0		0		0
Berl Munch Tierarztl Wochenschr	0003163	Germany	eng;ger	1938	9999	Research articles	114	114	6	0.0526316	FALSE	0	0.057971	0.0888889				0.134676	FALSE	0.0771021	0.123879				1	6		0		0		0
Best Pract Res Clin Anaesthesiol	101121446	Netherlands	eng	2001	9999	All articles	216	216	20	0.0925926	FALSE	0	0.0909091	0.0638298	0.0434783	0.275862	0.26	0.219338	FALSE	0.0767544	0.0962066	0.0547795	0.256554	0.276963	1	20	35	211	11	20	40	191
Best Pract Res Clin Anaesthesiol	101121446	Netherlands	eng	2001	9999	Research articles	198	198	20	0.10101	TRUE	1	0.0769231	0.047619	0.0444444	0.269231	0.282609	0.198066	FALSE	0.0371754	0.0604051	0.0556439	0.239298	0.260758	1	20	37	195	11	20	42	175
Best Pract Res Clin Endocrinol Metab	101120682	Netherlands	eng	2001	9999	All articles	330	330	8	0.0242424	FALSE	0	0.0684932	0.030303	0.06	0.0447761	0.0945946	0.127981	FALSE	0.0632977	0.0389911	0.0511594	0.111073	0.137498	1	8		0		0		0
Best Pract Res Clin Endocrinol Metab	101120682	Netherlands	eng	2001	9999	Research articles	303	303	6	0.019802	FALSE	0	0.0447761	0.0333333	0.0454545	0.046875	0.0882353	0.0995446	FALSE	0.0362592	0.0295407	0.0070922	0.0898211	0.112085	1	6		0		0		0
Best Pract Res Clin Gastroenterol	101120605	Netherlands	eng	2001	9999	All articles	323	323	9	0.0278638	FALSE	0	0.0235294	0.0609756	0.0493827	0.170732	0.264706	0.110967	FALSE	0.014147	0.0928137	0.0684955	0.146501	0.185065	1	9	46	321	9	9	46.5	312
Best Pract Res Clin Gastroenterol	101120605	Netherlands	eng	2001	9999	Research articles	298	298	7	0.0234899	FALSE	0	0.0253165	0.0526316	0.04	0.162162	0.225806	0.0913037	FALSE	0.00989999	0.0661185	0.0499147	0.126636	0.156975	1	7	49.5	298	17	7	50	291
Best Pract Res Clin Haematol	101120659	Netherlands	eng	2001	9999	All articles	228	228	6	0.0263158	FALSE	0	0.0588235	0.0444444	0.0666667	0.0357143	0.0416667	0.12048	FALSE	0.028145	0.0688365	0.0813462	0.0280057	0.0437063	1	6	41.5	150	43	1	40	149
Best Pract Res Clin Haematol	101120659	Netherlands	eng	2001	9999	Research articles	214	214	6	0.0280374	FALSE	0	0.0625	0.0487805	0.0697674	0.0377358	0.0444444	0.112773	FALSE	0.0289593	0.0547185	0.0627401	0.00990099	0.045695	1	6	47.5	140	43	1	48	139
Best Pract Res Clin Obstet Gynaecol	101121582	Netherlands	eng	2001	9999	All articles	469	465	9	0.0193548	FALSE	0	0.0873786	0.0707071	0.0375	0.0337079	0.0319149	0.115388	FALSE	0.0859538	0.116556	0.0363475	0.0643408	0.0712219	1	9	35	459	1	9	37	450
Best Pract Res Clin Obstet Gynaecol	101121582	Netherlands	eng	2001	9999	Research articles	434	434	7	0.016129	FALSE	0	0.0729167	0.0659341	0.025641	0.0352941	0.0357143	0.0991331	FALSE	0.0664922	0.0983977	0.0264231	0.058429	0.0537559	2	14	38.5	434	1.5	14	40.5	420
Best Pract Res Clin Rheumatol	101121149	Netherlands	eng	2001	9999	All articles	337	337	7	0.0207715	FALSE	0	0.09375	0.0724638	0.0434783	0.0833333	0.031746	0.141833	FALSE	0.161235	0.0755637	0.0407559	0.140542	0.0299509	2	7	65	159		0	65	159
Best Pract Res Clin Rheumatol	101121149	Netherlands	eng	2001	9999	Research articles	305	305	6	0.0196721	FALSE	0	0.0862069	0.0634921	0.031746	0.09375	0.0350877	0.114636	FALSE	0.133364	0.0531438	0.0111717	0.117424	0.00549451	3	12	67.5	148		0	67.5	148
Big Data	101631218	United States	eng	2013	9999	All articles	142	139	9	0.0647482	FALSE	0	0.0666667	0.103448	0.0882353	0.15	0.0384615	0.114475	FALSE	0.0199916	0.109365	0.0813033	0.0558337	5.62821e-17	1	9		0		0		0
Big Data	101631218	United States	eng	2013	9999	Research articles	107	107	4	0.0373832	FALSE	0	0.0769231	0.05	0.08	0.0588235	0.0526316	0.0361275	FALSE	0.0107527	0	0.0117647	9.93033e-17	0	1	4		0		0		0
Bing Du Xue Bao	8803009	China	chi;eng	1985	9999	All articles	244	244	13	0.0532787	FALSE	0	0.0660377	0.0420168	0.210526			0.220034	FALSE	0.138348	0.125341	0.0730028			1	13		0		0		0
Bing Du Xue Bao	8803009	China	chi;eng	1985	9999	Research articles	244	244	13	0.0532787	FALSE	0	0.0660377	0.0420168	0.210526			0.220034	FALSE	0.138348	0.125341	0.0730028			1	13		0		0		0
Bioanalysis	101512484	England	eng	2009	9999	All articles	1105	1086	26	0.0239411	FALSE	0	0.0215827	0.0227273	0.0260417	0.0378378	0.0379147	0.308248	FALSE	0.13189	0.120705	0.138208	0.132799	0.193819	1	26		0		0		0
Bioanalysis	101512484	England	eng	2009	9999	Research articles	809	806	18	0.0223325	FALSE	0	0.0231481	0.0238095	0.0291971	0.0307692	0.0387097	0.270762	FALSE	0.119506	0.103854	0.120902	0.0878459	0.163977	1	18		0		0		0
Biochem Biophys Res Commun	0372516	United States	eng	1959	9999	All articles	10129	10125	39	0.00385185	FALSE	0	0.00532198	0.00453515	0.00594648	0.00588466	0.0073107	0.232662	FALSE	0.0973507	0.0896869	0.0978546	0.119031	0.10833	2	77	8	10028	9	77	8	9951
Biochem Biophys Res Commun	0372516	United States	eng	1959	9999	Research articles	9958	9958	39	0.00391645	FALSE	0	0.00535906	0.00401837	0.00555275	0.00597372	0.00699677	0.22875	FALSE	0.0969503	0.0885374	0.0920885	0.115675	0.104839	1	39	8	9955	7	39	8	9916
Biochem Cell Biol	8606068	Canada	eng;fre	1986	9999	All articles	414	412	4	0.00970874	FALSE	0	0.0526316	0.0298507	0.0361446	0.0309278	0.0224719	0.0776974	FALSE	0.0188708	0.0534515	0.0633488	0.0554183	0.0116253	6	18		0		0		0
Biochem Cell Biol	8606068	Canada	eng;fre	1986	9999	Research articles	392	392	4	0.0102041	FALSE	0	0.0588235	0.0322581	0.0365854	0.0319149	0.0232558	0.0650389	FALSE	0.0113473	0.00706678	0.0576464	0.0395608	0.00952248	4	12		0		0		0
Biochem Genet	0126611	United States	eng	1967	9999	All articles	237	237	14	0.0590717	FALSE	0	0.0666667	0.114286	0.102564	0.0465116	0.0363636	0.109789	FALSE	0.0632493	0.0489706	0.129051	0.0332618	0.0498706	1	14	158	227	22.5	10	161	217
Biochem Genet	0126611	United States	eng	1967	9999	Research articles	222	222	7	0.0315315	FALSE	0	0.0689655	0.0746269	0.0882353	0.0487805	0.0392157	0.0801266	FALSE	0.034018	0.0407166	0.0902453	0.0172333	0.00333333	1	7	159	222	21	7	163	215
Biochem J	2984726R	England	eng	1906	9999	All articles	1448	1446	7	0.00484094	FALSE	0	0.0119048	0.00864553	0.0109489	0.016129	0.0124481	0.108494	FALSE	0.0359386	0.0257221	0.0290088	0.0307554	0.0464845	2	14	84	1210	50	11	85	1199
Biochem J	2984726R	England	eng	1906	9999	Research articles	1384	1384	7	0.0050578	FALSE	0	0.0123457	0.00890208	0.0117188	0.0167364	0.0131579	0.102464	FALSE	0.0343393	0.0241173	0.019918	0.0285777	0.0324414	1	7	86.5	1176	56.5	6	87	1170
Biochem Med (Zagreb)	9610305	Croatia	eng	1993	9999	All articles	285	285	18	0.0631579	FALSE	0	0.0625	0.0638298	0.0882353	0.047619	0.118644	0.216305	FALSE	0.114086	0.102093	0.116536	0.0598082	0.125854	1	18	109	270	88	15	110	255
Biochem Med (Zagreb)	9610305	Croatia	eng	1993	9999	Research articles	262	262	12	0.0458015	FALSE	0	0.0625	0.0681818	0.0655738	0.0517241	0.117647	0.199539	FALSE	0.114086	0.100512	0.0713255	0.0391255	0.112003	2	21	111	259	97	21	112.5	238
Biochem Mol Biol Educ	100970605	United States	eng	2000	9999	All articles	345	344	6	0.0174419	FALSE	0	0.0333333	0.0338983	0.03125	0.0266667	0.0232558	0.0727969	FALSE	0.0354476	0.0103616	0.0227064	0.0237842	0.0168838	1	6	118	340	40.5	6	118.5	334
Biochem Mol Biol Educ	100970605	United States	eng	2000	9999	Research articles	323	323	3	0.00928793	FALSE	0	0.037037	0.0350877	0.0350877	0.027027	0.0246914	0.0678599	FALSE	0.035008	0.0105808	0.022503	0.023855	0.0138847	15	30	119.5	322	136.5	30	119	292
Biochem Pharmacol	0101032	England	eng	1958	9999	All articles	1521	1514	10	0.00660502	FALSE	0	0.014652	0.0167364	0.0105634	0.0125628	0.0125	0.148742	FALSE	0.0331844	0.0456685	0.0457499	0.0851585	0.0551797	1	10	56	1503	54.5	10	56	1493
Biochem Pharmacol	0101032	England	eng	1958	9999	Research articles	1476	1476	10	0.00677507	FALSE	0	0.0155642	0.0170213	0.0106762	0.0128535	0.0127389	0.143392	FALSE	0.0287596	0.0449147	0.0454437	0.0780555	0.0469414	1	10	56	1476	54.5	10	56	1466
Biochem Soc Trans	7506897	England	eng	1973	9999	All articles	886	886	8	0.00902935	FALSE	0	0.0197044	0.0265487	0.0155039	0.0188679	0.0118343	0.0922067	FALSE	0.0476717	0.0540727	0.0453575	0.0340473	0.0381941	1	8	56	509	119.5	2	56	507
Biochem Soc Trans	7506897	England	eng	1973	9999	Research articles	866	866	7	0.00808314	FALSE	0	0.0151515	0.0225225	0.016129	0.0191083	0.0121212	0.079654	FALSE	0.036086	0.0476354	0.02282	0.0304786	0.0220674	2	10	56	506	164	3	56	503
Biochemistry	0370623	United States	eng	1962	9999	All articles	3469	3468	28	0.00807382	FALSE	0	0.00811908	0.00724638	0.00726744	0.0104439	0.017094	0.211405	FALSE	0.0869837	0.0860456	0.0748122	0.0843807	0.0654361	1	28		0		0		0
Biochemistry	0370623	United States	eng	1962	9999	Research articles	3266	3266	26	0.00796081	FALSE	0	0.00827586	0.0074184	0.00623053	0.011396	0.0191205	0.202239	FALSE	0.0802042	0.079868	0.0672912	0.0760315	0.0563314	1	26		0		0		0
Biochemistry (Mosc)	0376536	United States	eng;rus	1956	9999	All articles	835	835	12	0.0143713	FALSE	0	0.0277778	0.0294118	0.0236686	0.0310559	0.0322581	0.262321	FALSE	0.108278	0.119004	0.105365	0.0852871	0.0804947	2	24		0		0		0
Biochemistry (Mosc)	0376536	United States	eng;rus	1956	9999	Research articles	821	821	12	0.0146163	FALSE	0	0.0277778	0.0297619	0.0242424	0.0194805	0.0324675	0.257709	FALSE	0.108278	0.116192	0.10142	0.0599462	0.0794458	1	12		0		0		0
Biochim Biophys Acta	0217513	Netherlands	eng	1947	2016	All articles	3768	3764	8	0.0021254	FALSE	0	0.00270856	0.00312826				0.110139	FALSE	0.0619463	0.0699767				4	32	97	3688	107.5	30	97	3658
Biochim Biophys Acta	0217513	Netherlands	eng	1947	2016	Research articles	3661	3661	8	0.0021852	FALSE	0	0.00276855	0.0032345				0.104688	FALSE	0.0577634	0.0644103				2	16	97	3660	122.5	16	97	3644
Biochim Biophys Acta Bioenerg	101731706	Netherlands	eng	2017	9999	All articles	323	323	7	0.0216718	FALSE	0			0.04	0.0300752	0.0444444	0.17179	FALSE			0.0713337	0.0873285	0.0864868	2	14	105	316	95	13	105	303
Biochim Biophys Acta Bioenerg	101731706	Netherlands	eng	2017	9999	Research articles	315	315	7	0.0222222	FALSE	0			0.040404	0.0314961	0.0337079	0.166077	FALSE			0.06819	0.0753571	0.0821163	1	7	105	315	123	7	105	308
Biochim Biophys Acta Biomembr	101731713	Netherlands	eng	2017	9999	All articles	714	714	6	0.00840336	FALSE	0			0.0202429	0.0185874	0.0252525	0.114724	FALSE			0.0512063	0.0477974	0.0462096	4	18	112	703	90.5	18	112	685
Biochim Biophys Acta Biomembr	101731713	Netherlands	eng	2017	9999	Research articles	698	698	6	0.00859599	FALSE	0			0.0165289	0.0191571	0.025641	0.110984	FALSE			0.0442285	0.0464964	0.0398804	4	18	112	698	90.5	18	112	680
Biochim Biophys Acta Gen Subj	101731726	Netherlands	eng	2017	9999	All articles	848	847	5	0.00590319	FALSE	0			0.0101266	0.011194	0.0271739	0.0736341	FALSE			0.0398286	0.0302132	0.022293	4	20	106	836	112.5	18	105	818
Biochim Biophys Acta Gen Subj	101731726	Netherlands	eng	2017	9999	Research articles	829	829	5	0.00603136	FALSE	0			0.0103627	0.0114504	0.0220994	0.0709887	FALSE			0.0380473	0.0289943	0.0140023	2	10	106	829	118	10	105	819
Biochim Biophys Acta Gene Regul Mech	101731723	Netherlands	eng	2017	9999	All articles	328	327	11	0.0336391	FALSE	0			0.0258621	0.029703	0.0545455	0.0840807	FALSE			0.0422331	0.0133694	0.0377993	1	11	102	317	119	11	100.5	306
Biochim Biophys Acta Gene Regul Mech	101731723	Netherlands	eng	2017	9999	Research articles	314	314	11	0.0350318	FALSE	0			0.0181818	0.0309278	0.0560748	0.0784737	FALSE			0.0262358	0.0121448	0.0346234	1	11	102	313	119	11	100.5	302
Biochim Biophys Acta Mol Basis Dis	101731730	Netherlands	eng	2017	9999	All articles	971	971	14	0.0144181	FALSE	0			0.0221519	0.0131579	0.0290909	0.113434	FALSE			0.0591781	0.0512029	0.0496236	1	14	111	945	107	12	111	933
Biochim Biophys Acta Mol Basis Dis	101731730	Netherlands	eng	2017	9999	Research articles	939	939	12	0.0127796	FALSE	0			0.019544	0.013624	0.0264151	0.104655	FALSE			0.0565982	0.0463235	0.0456684	1	12	111	939	107	12	111	927
Biochim Biophys Acta Mol Cell Biol Lipids	101731727	Netherlands	eng	2017	9999	All articles	476	476	7	0.0147059	FALSE	0			0.0248447	0.0220588	0.0223464	0.107562	FALSE			0.040216	0.035215	0.0629602	1	7	134	463	83	6	134	457
Biochim Biophys Acta Mol Cell Biol Lipids	101731727	Netherlands	eng	2017	9999	Research articles	458	458	6	0.0131004	FALSE	0			0.0266667	0.0222222	0.0231214	0.100855	FALSE			0.0304193	0.0354956	0.0519067	1	6	134	458	83	6	134	452
Biochim Biophys Acta Mol Cell Res	101731731	Netherlands	eng	2017	9999	All articles	580	579	5	0.00863558	FALSE	0			0.0131579	0.0118343	0.010989	0.0732604	FALSE			0.0231813	0.0235025	0.035364	3	11	114	559	78.5	10	114	549
Biochim Biophys Acta Mol Cell Res	101731731	Netherlands	eng	2017	9999	Research articles	558	558	5	0.00896057	FALSE	0			0.0136986	0.0123457	0.0112994	0.0629286	FALSE			0.0217334	0.0177458	0.0248072	1	5	114	557	99	5	114	552
Biochim Biophys Acta Proteins Proteom	101731734	Netherlands	eng	2017	9999	All articles	438	436	5	0.0114679	FALSE	0		1	0.0222222	0.0232558	0.031746	0.0786965	FALSE		0	0.0532338	0.0485378	0.0363537	1	5	105.5	424	99	5	106	419
Biochim Biophys Acta Proteins Proteom	101731734	Netherlands	eng	2017	9999	Research articles	423	423	5	0.0118203	FALSE	0		1	0.0225989	0.0241935	0.0247934	0.0697643	FALSE		0	0.0463717	0.0411629	0.0279668	1	5	105	423	99	5	105.5	418
Biochim Biophys Acta Rev Cancer	9806362	Netherlands	eng	2017	9999	All articles	193	193	4	0.0207254	FALSE	0			0.0144928	0.0338983	0.0307692	0.0611994	FALSE			4.43741e-17	0.00421941	0.0368199	4	4	63	189	27.5	4	64	185
Biochim Biophys Acta Rev Cancer	9806362	Netherlands	eng	2017	9999	Research articles	188	188	4	0.0212766	FALSE	0			0.0147059	0.0350877	0.031746	0.0589173	FALSE			0	0.00429185	0.0376255	4	4	63	187	27.5	4	64	183
Biochimie	1264604	France	eng	1971	9999	All articles	1187	1187	7	0.00589722	FALSE	0	0.012605	0.0155039	0.0143541	0.018018	0.0115385	0.100393	FALSE	0.0243607	0.0349607	0.0379512	0.0422468	0.030661	1	7	93	1155	41	7	93	1148
Biochimie	1264604	France	eng	1971	9999	Research articles	1151	1151	6	0.00521286	FALSE	0	0.012931	0.0119522	0.0148515	0.0187793	0.0118577	0.0936164	FALSE	0.0171883	0.0310308	0.0251867	0.0390422	0.0258275	1	6	93	1149	52.5	6	93	1143
Bioconjug Chem	9010319	United States	eng	1990	9999	All articles	1703	1698	18	0.0106007	FALSE	0	0.017301	0.0120846	0.0122324	0.0114679	0.015873	0.161435	FALSE	0.0561521	0.0554657	0.0617494	0.0676708	0.0645087	1	18		0		0		0
Bioconjug Chem	9010319	United States	eng	1990	9999	Research articles	1659	1659	17	0.0102471	FALSE	0	0.0107914	0.0124224	0.0125	0.0116009	0.0162338	0.15156	FALSE	0.0402063	0.0527222	0.0489519	0.0626165	0.0579063	1	17		0		0		0
Biocontrol Sci	9712121	Japan	eng	1996	9999	All articles	162	161	9	0.0559006	FALSE	0	0.102564	0.121212	0.0689655	0.0967742	0.0689655	0.205649	FALSE	0.0859426	0.122438	0.0409654	0.0816803	0.0222067	1	9		0		0		0
Biocontrol Sci	9712121	Japan	eng	1996	9999	Research articles	162	161	9	0.0559006	FALSE	0	0.102564	0.121212	0.0689655	0.0967742	0.0689655	0.205649	FALSE	0.0859426	0.122438	0.0409654	0.0816803	0.0222067	1	9		0		0		0
Biodegradation	9100834	Netherlands	eng	1990	9999	All articles	177	177	8	0.0451977	FALSE	0	0.0512821	0.0869565	0.114286	0.0465116	0.0810811	0.128744	FALSE	0.0622754	0.035382	0.128122	0.00406504	0.0502618	1	8	144.5	176	109.5	8	145.5	168
Biodegradation	9100834	Netherlands	eng	1990	9999	Research articles	175	175	8	0.0457143	FALSE	0	0.0512821	0.0869565	0.114286	0.0238095	0.0833333	0.129155	FALSE	0.0622754	0.035382	0.128122	0	0.0515515	1	8	144	175	109.5	8	145	167
Biodemography Soc Biol	101500303	United States	eng	2008	9999	All articles	79	77	3	0.038961	FALSE	0	0.111111	0.105263	0.0833333	0.125		0.104873	FALSE	0.0185185	0.0252991	0.0669643	0.0208333		4	12		0		0		0
Biodemography Soc Biol	101500303	United States	eng	2008	9999	Research articles	76	76	3	0.0394737	FALSE	0	0.111111	0.105263	0.0869565	0.125		0.101387	FALSE	0.0185185	0.0252991	0.0678629	0.0208333		3	9		0		0		0
BioDrugs	9705305	New Zealand	eng	1997	9999	All articles	258	258	7	0.0271318	FALSE	0	0.0555556	0.06	0.0638298	0.0645161	0.0634921	0.16013	FALSE	0.015621	0.0706917	0.125295	0.0566565	0.141007	2	13		0		0		0
BioDrugs	9705305	New Zealand	eng	1997	9999	Research articles	234	234	6	0.025641	FALSE	0	0.0625	0.0625	0.0666667	0.037037	0.0363636	0.125313	FALSE	0.00900901	0.0484546	0.120264	0.0104155	0.0632252	2	11		0		0		0
Bioelectrochemistry	100953583	Netherlands	eng	2000	9999	All articles	590	590	10	0.0169492	FALSE	0	0.03125	0.047619	0.0441176	0.025641	0.0194805	0.159022	FALSE	0.0650429	0.0567251	0.0277301	0.0613347	0.0561794	1	10	111	584	150	9	110	575
Bioelectrochemistry	100953583	Netherlands	eng	2000	9999	Research articles	580	580	9	0.0155172	FALSE	0	0.0322581	0.0481928	0.0441176	0.0261438	0.0197368	0.154015	FALSE	0.0603176	0.0492329	0.0277301	0.0608527	0.0556308	1	9	111	579	150	9	110	570
Bioelectromagnetics	8008281	United States	eng	1980	9999	All articles	305	299	15	0.0501672	FALSE	0	0.0645161	0.0877193	0.0434783	0.0344828	0.0754717	0.168299	FALSE	0.0794252	0.0605658	0.0769642	0.036621	0.0625296	1	15	218	299	205	15	218.5	284
Bioelectromagnetics	8008281	United States	eng	1980	9999	Research articles	255	255	14	0.054902	FALSE	0	0.0714286	0.106383	0.0350877	0.0392157	0.0681818	0.143519	FALSE	0.0758112	0.0489629	0.0466972	0.0303398	0.0395231	1	14	231	255	221.5	14	231	241
Bioengineered	101581063	United States	eng	2012	9999	All articles	321	318	7	0.0220126	FALSE	0	0.0793651	0.0298507	0.0326087	0.0606061	0.0952381	0.130773	FALSE	0.104458	0.0326105	0.0779587	0.0139832	0.115523	1	7		0		0		0
Bioengineered	101581063	United States	eng	2012	9999	Research articles	303	303	7	0.0231023	FALSE	0	0.0806452	0.0344828	0.0333333	0.0625	0.0983607	0.129838	FALSE	0.104872	0.0324238	0.0790809	0.0140816	0.114439	1	7		0		0		0
Bioessays	8510851	United States	eng	1984	9999	All articles	836	824	49	0.059466	FALSE	0	0.0677966	0.0639535	0.0658683	0.0647059	0.0507246	0.0730483	FALSE	0.033528	0.0293483	0.0405029	0.034189	0.0554626	1	49	54	36	0	2	55.5	34
Bioessays	8510851	United States	eng	1984	9999	Research articles	648	648	4	0.00617284	FALSE	0	0.0151515	0.0140845	0.0151515	0.0155039	0.0176991	0.0338689	FALSE	0.00795687	0.00733443	0.0108089	0.00573047	0.024893	2	8	73.5	24	73	1	74	23
Bioethics	8704792	England	eng	1987	9999	All articles	505	501	13	0.0259481	FALSE	0	0.043956	0.029703	0.047619	0.0361446	0.028169	0.205078	FALSE	0.0696704	0.0738744	0.132017	0.0922587	0.126335	1	13	246.5	260	73	1	247	259
Bioethics	8704792	England	eng	1987	9999	Research articles	405	405	7	0.017284	FALSE	0	0.0266667	0.0266667	0.0416667	0.03125	0.0252101	0.144014	FALSE	0.0361474	0.0436364	0.0835251	0.0356387	0.0654544	1	7	251	236	245.5	2	251	234
Biofabrication	101521964	England	eng	2009	9999	All articles	430	430	16	0.0372093	FALSE	0	0.0909091	0.0537634	0.0272727	0.0447761	0.0380952	0.15842	FALSE	0.0590416	0.0734104	0.0440694	0.031852	0.0488897	1	16		0		0		0
Biofabrication	101521964	England	eng	2009	9999	Research articles	428	428	15	0.0350467	FALSE	0	0.0909091	0.0543478	0.0272727	0.0454545	0.0380952	0.157233	FALSE	0.0590416	0.0703323	0.0440694	0.029926	0.0488897	1	15		0		0		0
Biofactors	8807441	Netherlands	eng	1988	9999	All articles	317	317	10	0.0315457	FALSE	0	0.0625	0.0517241	0.0447761	0.0566038	0.0989011	0.111377	FALSE	0.0603506	0.045636	0.0365454	0.0646357	0.0715769	1	10	57	315	45	10	58	305
Biofactors	8807441	Netherlands	eng	1988	9999	Research articles	315	315	10	0.031746	FALSE	0	0.0638298	0.0517241	0.0454545	0.0566038	0.0989011	0.109429	FALSE	0.0464975	0.045636	0.0343067	0.0646357	0.0715769	1	10	57	315	45	10	58	305
Biofizika	0372666	Russia (Federation)	eng;rus	1956	9999	All articles	170	170	6	0.0352941	FALSE	0	0.0342466	0.0833333				0.115424	FALSE	0.121249	0.00892857				1	6		0		0		0
Biofizika	0372666	Russia (Federation)	eng;rus	1956	9999	Research articles	167	167	6	0.0359281	FALSE	0	0.034965	0.0833333				0.114458	FALSE	0.120208	0.00892857				1	6		0		0		0
Biofouling	9200331	England	eng	1988	9999	All articles	432	423	7	0.0165485	FALSE	0	0.0298507	0.0392157	0.0266667	0.0212766	0.0352941	0.138508	FALSE	0.0619335	0.0532364	0.0266882	0.0301948	0.051764	4	21		0		0		0
Biofouling	9200331	England	eng	1988	9999	Research articles	422	422	7	0.0165877	FALSE	0	0.0298507	0.0392157	0.0266667	0.0212766	0.0357143	0.136767	FALSE	0.0619335	0.0532364	0.0266882	0.0301948	0.0400211	4	21		0		0		0
Biogerontology	100930043	Netherlands	eng	2000	9999	All articles	306	306	7	0.0228758	FALSE	0	0.046875	0.0434783	0.056338	0.025	0.0483871	0.139773	FALSE	0.0817294	0.0734807	0.0596973	2.7928e-17	0.0670454	2	14	82	300	55	14	82	286
Biogerontology	100930043	Netherlands	eng	2000	9999	Research articles	291	291	7	0.024055	FALSE	0	0.0491803	0.0454545	0.0298507	0.025641	0.0344828	0.120458	FALSE	0.0433209	0.0717969	0.0398658	8.90273e-17	0.0332597	2	14	83	291	55	14	84	277
Bioinformatics	9808944	England	eng	1998	9999	All articles	4355	4351	24	0.00551597	FALSE	0	0.00766284	0.00615006	0.00739827	0.0101466	0.0104068	0.225935	FALSE	0.0860895	0.0826614	0.0777504	0.100596	0.0886748	1	24	138	3712	128	17	138	3695
Bioinformatics	9808944	England	eng	1998	9999	Research articles	4239	4239	24	0.00566171	FALSE	0	0.0078329	0.00629723	0.00505689	0.0104167	0.0107422	0.218003	FALSE	0.0837961	0.0789174	0.0659592	0.0902007	0.0763929	1	24	139	3690	128	17	139	3673
Bioinspir Biomim	101292902	England	eng	2006	9999	All articles	555	555	9	0.0162162	FALSE	0	0.0310078	0.0263158	0.0267857	0.0280374	0.0430108	0.151808	FALSE	0.0768897	0.0550467	0.0547214	0.0437274	0.0515324	1	9		0		0		0
Bioinspir Biomim	101292902	England	eng	2006	9999	Research articles	550	550	9	0.0163636	FALSE	0	0.0314961	0.0267857	0.0267857	0.0283019	0.0430108	0.150907	FALSE	0.0778542	0.0539163	0.0547214	0.0438336	0.0515324	1	9		0		0		0
Biointerphases	101275679	United States	eng	2006	9999	All articles	432	431	14	0.0324826	FALSE	0	0.0384615	0.0416667	0.0315789	0.0666667	0.0540541	0.171417	FALSE	0.0819438	0.0958213	0.0555082	0.0768095	0.0169424	1	14		0		0		0
Biointerphases	101275679	United States	eng	2006	9999	Research articles	412	412	12	0.0291262	FALSE	0	0.040404	0.0350877	0.0326087	0.056338	0.0555556	0.160529	FALSE	0.0728495	0.0837361	0.0521946	0.0626822	0.0170385	1	12		0		0		0
Biol Aujourdhui	101544020	France	fre	2010	9999	All articles	130	127	6	0.0472441	FALSE	0	0.111111	0.111111	0.0810811	0.111111	0.111111	0.0596659	FALSE	0.0396244	0.0229885	0.0418331	0.030303	0.0344828	1	6		0		0		0
Biol Aujourdhui	101544020	France	fre	2010	9999	Research articles	105	105	3	0.0285714	FALSE	0	0.142857	0.111111	0.037037	0.0588235	0.153846	0.029717	FALSE	0.0294118	0.0229885	8.48378e-17	0	0.0416667	2	6		0		0		0
Biol Blood Marrow Transplant	9600628	United States	eng	1995	9999	All articles	1768	1767	63	0.0356537	FALSE	0	0.0523077	0.0421348	0.0348101	0.0319149	0.0431472	0.460194	TRUE	0.289836	0.258673	0.242694	0.256888	0.276482	1	63	67	1755	53	63	67	1692
Biol Blood Marrow Transplant	9600628	United States	eng	1995	9999	Research articles	1563	1562	60	0.0384123	FALSE	0	0.0524476	0.0429043	0.0395683	0.0352941	0.0478873	0.455183	TRUE	0.285624	0.244754	0.23697	0.25308	0.273075	1	60	71	1561	54	60	72	1501
Biol Bull	2984727R	United States	eng	1899	9999	All articles	235	217	5	0.0230415	FALSE	0	0.06	0.0408163	0.0769231	0.0540541	0.047619	0.0783101	FALSE	0.019025	0.00994924	0.0338874	0.00704225	0.013696	1	5		0		0		0
Biol Bull	2984727R	United States	eng	1899	9999	Research articles	206	206	5	0.0242718	FALSE	0	0.0408163	0.0227273	0.0810811	0.0540541	0.0512821	0.070624	FALSE	0.0127367	1.83095e-17	0.0278606	0.00704225	0.00719424	1	5		0		0		0
Biol Cell	8108529	England	eng;fre	1981	9999	All articles	132	130	3	0.0230769	FALSE	0	0.0344828	0.0416667	0.0714286	0.0416667	0.08	0.0320458	FALSE	1.03101e-16	6.99485e-18	0.0651621	0	0.027493	1	3	99	127	153	3	98	124
Biol Cell	8108529	England	eng;fre	1981	9999	Research articles	125	125	3	0.024	FALSE	0	0.0344828	0.0416667	0.0769231	0.0416667	0.0909091	0.0280818	FALSE	1.03101e-16	6.99485e-18	0.0552007	0	0.0288115	1	3	100.5	124	153	3	100	121
Biol Chem	9700112	Germany	eng	1996	9999	All articles	630	630	8	0.0126984	FALSE	0	0.025	0.023622	0.0172414	0.04	0.0211268	0.107316	FALSE	0.0519422	0.060117	0.0461612	0.0737085	0.0431865	2	16	78	598	88.5	14	78	584
Biol Chem	9700112	Germany	eng	1996	9999	Research articles	599	599	8	0.0133556	FALSE	0	0.026087	0.0254237	0.0178571	0.0333333	0.0149254	0.0914375	FALSE	0.0443352	0.044805	0.0345945	0.0621136	0.0233753	1	8	78	596	96.5	8	78	588
Biol Cybern	7502533	Germany	eng;ger	1975	9999	All articles	178	178	6	0.0337079	FALSE	0	0.0227273	0.181818	0.0740741	0.0769231	0.0857143	0.0926344	FALSE	0	0.0975666	0.0246753	0.0355261	0.0654985	1	6	279	172	251	5	280	167
Biol Cybern	7502533	Germany	eng;ger	1975	9999	Research articles	171	171	5	0.0292398	FALSE	0	0.0232558	0.16129	0.0740741	0.0555556	0.0882353	0.0715208	FALSE	0	0.0651491	0.0246753	0.00961538	0.0506944	1	5	278	171	251	5	279	166
Biol Direct	101258412	England	eng	2006	9999	All articles	220	220	12	0.0545455	FALSE	0	0.0869565	0.0289855	0.129032	0.0740741	0.0833333	0.12405	FALSE	0.0927245	0.025241	0.0682437	0.0239803	0.0686025	1	12	106	218	68.5	12	109.5	206
Biol Direct	101258412	England	eng	2006	9999	Research articles	216	216	12	0.0555556	FALSE	0	0.0882353	0.0298507	0.129032	0.0740741	0.0869565	0.117963	FALSE	0.0933582	0.0259897	0.0682437	0.0239803	0.0601614	1	12	106	216	68.5	12	110	204
Biol Lett	101247722	England	eng	2005	9999	All articles	1149	1145	7	0.00611354	FALSE	0	0.0131004	0.0105634	0.0222222	0.0136986	0.0128755	0.112964	FALSE	0.0429234	0.051543	0.0456816	0.0306954	0.027734	1	7	76.5	590	78	5	76	585
Biol Lett	101247722	England	eng	2005	9999	Research articles	1069	1069	7	0.00654818	FALSE	0	0.0140187	0.0117647	0.0242424	0.0143541	0.0132743	0.093501	FALSE	0.0370681	0.0300488	0.0315187	0.0198738	0.0133495	1	7	77	564	78	5	77	559
Biol Open	101578018	England	eng	2011	9999	All articles	1047	1047	9	0.00859599	FALSE	0	0.0163934	0.0144231	0.0136986	0.0140845	0.00892857	0.0609618	FALSE	0.00508429	0.018155	0.0278031	0.029556	0.0157628	1	9		0		0		0
Biol Open	101578018	England	eng	2011	9999	Research articles	1022	1022	5	0.00489237	FALSE	0	0.0110497	0.01	0.00938967	0.0145631	0.00900901	0.0478282	FALSE	0.00204707	0.0118813	0.00432887	0.014788	0.0157967	1	5		0		0		0
Biol Pharm Bull	9311984	Japan	eng	1993	9999	All articles	1460	1446	11	0.00760719	FALSE	0	0.0177305	0.0138408	0.0160772	0.0148699	0.0135593	0.211082	FALSE	0.0855834	0.0912682	0.10507	0.0812183	0.0741995	1	11		0		0		0
Biol Pharm Bull	9311984	Japan	eng	1993	9999	Research articles	1435	1435	11	0.00766551	FALSE	0	0.0179211	0.0138889	0.0160772	0.0150943	0.0136986	0.210452	FALSE	0.0846777	0.0908612	0.10507	0.0789413	0.0729363	1	11		0		0		0
Biol Psychiatry	0213264	United States	eng	1969	9999	All articles	1530	1497	44	0.0293921	FALSE	0	0.0206897	0.0186916	0.0498339	0.0503356	0.0348432	0.218955	FALSE	0.0562888	0.071295	0.116396	0.091354	0.0938704	1	44	91	1490	3	44	95	1446
Biol Psychiatry	0213264	United States	eng	1969	9999	Research articles	909	909	16	0.0176018	FALSE	0	0.0263158	0.021164	0.027933	0.0280899	0.0231214	0.184384	FALSE	0.0398179	0.0369312	0.108695	0.0704263	0.073949	2	32	145	908	143.5	32	145	876
Biol Psychiatry Cogn Neurosci Neuroimaging	101671285	United States	eng	2016	9999	All articles	438	434	11	0.0253456	FALSE	0		0.09375	0.0319149	0.0461538	0.0205479	0.171128	FALSE		0.12073	0.058414	0.0772426	0.0531294	1	11	67.5	356	104	8	66	348
Biol Psychiatry Cogn Neurosci Neuroimaging	101671285	United States	eng	2016	9999	Research articles	334	334	9	0.0269461	FALSE	0		0.0535714	0.0428571	0.0515464	0.027027	0.154677	FALSE		0.0981074	0.0516449	0.0688549	0.0467582	1	9	84.5	256	113	6	83	250
Biol Psychol	0375566	Netherlands	eng	1973	9999	All articles	803	803	7	0.00871731	FALSE	0	0.0206897	0.0243902	0.0171429	0.0177515	0.0266667	0.138999	FALSE	0.028449	0.0579719	0.0295324	0.0454247	0.0339377	2	14	230	792	273	13	229	779
Biol Psychol	0375566	Netherlands	eng	1973	9999	Research articles	791	791	7	0.00884956	FALSE	0	0.0206897	0.0189873	0.0172414	0.0178571	0.0205479	0.135057	FALSE	0.028449	0.0488328	0.0296022	0.0443166	0.0291534	1	7	230	790	252	7	230	783
Biol Reprod	0207224	United States	eng	1969	9999	All articles	1179	1176	23	0.0195578	FALSE	0	0.0237154	0.0888031	0.0295567	0.019802	0.019305	0.213283	FALSE	0.0733914	0.0886768	0.0784826	0.0804988	0.0910333	1	23	123	1032		0	123	1032
Biol Reprod	0207224	United States	eng	1969	9999	Research articles	1064	1064	17	0.0159774	FALSE	0	0.0206612	0.0222222	0.0215054	0.0228571	0.0169492	0.201237	FALSE	0.0703917	0.0738226	0.0589586	0.071194	0.0766613	1	17	126.5	990	102	15	127	975
Biol Res	9308271	England	eng	1992	9999	All articles	275	275	4	0.0145455	FALSE	0	0.0289855	0.0681818	0.0465116	0.0344828	0.0327869	0.073502	FALSE	0.0320518	0.00749064	0.0195186	0.00857057	0.016521	1	4	140	275	147.5	4	140	271
Biol Res	9308271	England	eng	1992	9999	Research articles	270	270	4	0.0148148	FALSE	0	0.0289855	0.0465116	0.0238095	0.0357143	0.0333333	0.0634499	FALSE	0.0320518	0.00377358	0	0.00890111	0.0168456	1	4	142.5	270	147.5	4	142.5	266
Biol Res Nurs	9815758	United States	eng	1999	9999	All articles	303	303	8	0.0264026	FALSE	0	0.0441176	0.0322581	0.0344828	0.05	0.0545455	0.171921	FALSE	0.0698934	0.0448734	0.0333837	0.050682	0.0535784	1	8		0		0		0
Biol Res Nurs	9815758	United States	eng	1999	9999	Research articles	295	295	8	0.0271186	FALSE	0	0.0461538	0.0327869	0.0357143	0.0517241	0.0545455	0.169679	FALSE	0.0679917	0.044999	0.030136	0.0478638	0.0535784	1	8		0		0		0
Biol Rev Camb Philos Soc	0414576	England	eng	1935	9999	All articles	453	452	5	0.0110619	FALSE	0	0.03125	0.0357143	0.0173913	0.0172414	0.019802	0.053949	FALSE	0.0222027	0.00371747	0.0174724	0.0161211	0.0200649	1	5	203.5	450	270	5	202	445
Biol Rev Camb Philos Soc	0414576	England	eng	1935	9999	Research articles	449	449	5	0.0111359	FALSE	0	0.03125	0.0357143	0.0175439	0.0172414	0.020202	0.052497	FALSE	0.0222027	0.00371747	0.0123641	0.0161211	0.020268	1	5	204	448	270	5	203	443
Biol Sex Differ	101548963	England	eng	2010	9999	All articles	257	257	7	0.0272374	FALSE	0	0.0571429	0.0588235	0.0789474	0.037037	0.0483871	0.10419	FALSE	0.0102553	0.0794394	0.0537587	0.0227623	0.0680677	1	7	99	244	127	4	99	240
Biol Sex Differ	101548963	England	eng	2010	9999	Research articles	244	244	5	0.0204918	FALSE	0	0.0571429	0.0327869	0.0833333	0.0377358	0.0338983	0.0861673	FALSE	0.0102553	0.0515034	0.0546186	0.0204968	0.0171898	1	5	99.5	238	127	4	99	234
Biol Trace Elem Res	7911509	United States	eng	1979	9999	All articles	1540	1540	20	0.012987	FALSE	0	0.0217391	0.022792	0.0181159	0.0185185	0.0139276	0.234739	FALSE	0.0911657	0.145082	0.103178	0.109354	0.0913451	1	20	62	1509	50	20	62	1489
Biol Trace Elem Res	7911509	United States	eng	1979	9999	Research articles	1497	1497	20	0.0133601	FALSE	0	0.0228311	0.0232558	0.0186567	0.0190476	0.014245	0.227623	FALSE	0.0832025	0.141748	0.0909015	0.100086	0.0849063	1	20	62	1496	50	20	63	1476
Biologicals	9004494	England	eng	1990	9999	All articles	391	391	13	0.0332481	FALSE	0	0.0821918	0.0519481	0.0392157	0.0793651	0.0263158	0.139565	FALSE	0.0957542	0.053398	0.039509	0.0530347	0.04052	1	13	129	390	72	13	130	377
Biologicals	9004494	England	eng	1990	9999	Research articles	370	370	11	0.0297297	FALSE	0	0.09375	0.04	0.039604	0.0689655	0.0277778	0.126892	FALSE	0.0825107	0.0521268	0.0399326	0.0323155	0.0398622	1	11	132	370	84	11	134	359
Biom J	7708048	Germany	eng;ger;rus	1977	9999	All articles	449	447	10	0.0223714	FALSE	0	0.0434783	0.0348837	0.0531915	0.0326087	0.0188679	0.159071	FALSE	0.0503703	0.0516102	0.0891014	0.0561707	0.0352045	1	10	230	436	249	9	230	427
Biom J	7708048	Germany	eng;ger;rus	1977	9999	Research articles	390	390	9	0.0230769	FALSE	0	0.0307692	0.0357143	0.0526316	0.0434783	0.0208333	0.126606	FALSE	0.0244845	0.0523271	0.0545954	0.0459639	0.0131977	1	9	248	387	249	9	248	378
Biomacromolecules	100892849	United States	eng	2000	9999	All articles	2185	2185	24	0.010984	FALSE	0	0.0117647	0.0117096	0.0158371	0.0133333	0.0204082	0.211377	FALSE	0.0730405	0.0743363	0.0799297	0.0793265	0.10197	1	24		0		0		0
Biomacromolecules	100892849	United States	eng	2000	9999	Research articles	2137	2137	23	0.0107628	FALSE	0	0.0119332	0.0118483	0.0162037	0.0114416	0.0187354	0.202492	FALSE	0.0655661	0.0731236	0.0680567	0.0716626	0.093912	1	23		0		0		0
Biomark Med	101312535	England	eng	2007	9999	All articles	664	659	10	0.0151745	FALSE	0	0.0393701	0.0409836	0.024	0.0225564	0.0197368	0.121318	FALSE	0.0807951	0.0783713	0.0454783	0.0491915	0.0338741	1	10		0		0		0
Biomark Med	101312535	England	eng	2007	9999	Research articles	553	553	10	0.0180832	FALSE	0	0.0380952	0.0485437	0.0288462	0.0263158	0.023622	0.11245	FALSE	0.0699256	0.0677753	0.047571	0.0444013	0.0355759	1	10		0		0		0
Biomarkers	9606000	England	eng	1996	9999	All articles	485	481	6	0.012474	FALSE	0	0.0375	0.0206186	0.0277778	0.029703	0.0210526	0.0853357	FALSE	0.0851615	0.0175896	0.0220917	0.0319359	0.0247627	1	6		0		0		0
Biomarkers	9606000	England	eng	1996	9999	Research articles	469	469	6	0.0127932	FALSE	0	0.038961	0.0210526	0.0288462	0.0306122	0.0210526	0.0844777	FALSE	0.0794296	0.0176743	0.0222555	0.0322788	0.0247627	1	6		0		0		0
Biomater Sci	101593571	England	eng	2013	9999	All articles	1307	1306	16	0.0122511	FALSE	0	0.027972	0.0273224	0.0262009	0.0194805	0.013544	0.178117	FALSE	0.07575	0.056113	0.0641176	0.0998974	0.091965	1	16		0		0		0
Biomater Sci	101593571	England	eng	2013	9999	Research articles	1281	1281	16	0.0124902	FALSE	0	0.0283688	0.0285714	0.0221239	0.0198675	0.01373	0.172937	FALSE	0.0689288	0.0479783	0.0552289	0.0926664	0.0883989	1	16		0		0		0
Biomaterials	8100316	Netherlands	eng	1980	9999	All articles	3103	3102	27	0.00870406	FALSE	0	0.0104849	0.00924499	0.0127505	0.00833333	0.0166359	0.236295	FALSE	0.0988445	0.0824814	0.0864561	0.0992971	0.106054	1	27	90	3072	101	27	90	3045
Biomaterials	8100316	Netherlands	eng	1980	9999	Research articles	3072	3072	27	0.00878906	FALSE	0	0.00924703	0.00924499	0.012844	0.00840336	0.0171103	0.232705	FALSE	0.0957366	0.0824814	0.0853734	0.0945941	0.0975677	1	27	90	3072	101	27	90	3045
Biomech Model Mechanobiol	101135325	Germany	eng	2002	9999	All articles	611	611	7	0.0114566	FALSE	0	0.0416667	0.0263158	0.0212766	0.0247934	0.028777	0.164486	FALSE	0.0480964	0.0408427	0.0733566	0.0425946	0.0437737	1	7	149	604	115	7	149	597
Biomech Model Mechanobiol	101135325	Germany	eng	2002	9999	Research articles	604	604	7	0.0115894	FALSE	0	0.0416667	0.0267857	0.0214286	0.025	0.0294118	0.158584	FALSE	0.0480964	0.0352451	0.0667252	0.0304659	0.0371595	1	7	149	603	115	7	149.5	596
Biomed Chromatogr	8610241	England	eng	1986	9999	All articles	1354	1351	32	0.0236862	FALSE	0	0.0239044	0.0273438	0.0291667	0.0290323	0.0204082	0.212936	FALSE	0.0962676	0.0883081	0.082072	0.112287	0.0901846	1	32	101	1341	47	31	103	1310
Biomed Chromatogr	8610241	England	eng	1986	9999	Research articles	1336	1336	31	0.0232036	FALSE	0	0.024	0.0278884	0.0295359	0.0291262	0.0207612	0.20971	FALSE	0.0902091	0.0861196	0.0803073	0.111833	0.0869813	1	31	101	1334	47	31	103	1303
Biomed Eng Online	101147518	England	eng	2002	9999	All articles	767	767	11	0.0143416	FALSE	0	0.0331126	0.0240964	0.0215827	0.0427807	0.0322581	0.145261	FALSE	0.0527304	0.0651006	0.0621475	0.0887125	0.0573451	1	11	126	645	29	11	127	634
Biomed Eng Online	101147518	England	eng	2002	9999	Research articles	750	750	11	0.0146667	FALSE	0	0.027027	0.025	0.0217391	0.0434783	0.0333333	0.136295	FALSE	0.0458464	0.0607606	0.0625411	0.0814732	0.0396235	1	11	127	637	29	11	127.5	626
Biomed Environ Sci	8909524	China	eng	1988	9999	All articles	625	625	17	0.0272	FALSE	0	0.03125	0.0325203	0.0393701	0.023622	0.05	0.252037	FALSE	0.0889011	0.0877449	0.0923618	0.0919124	0.134675	1	17	123	623	71	17	125	606
Biomed Environ Sci	8909524	China	eng	1988	9999	Research articles	446	446	16	0.0358744	FALSE	0	0.0416667	0.0377358	0.0423729	0.037037	0.0869565	0.233374	FALSE	0.043152	0.0882412	0.0867088	0.0690051	0.121349	1	16	122.5	444	70	16	125	428
Biomed Instrum Technol	8905560	United States	eng	1989	9999	All articles	577	542	40	0.0738007	FALSE	0	0.117021	0.0964912	0.0763359	0.0891089	0.0882353	0.363814	TRUE	0.218001	0.216778	0.262832	0.253487	0.255121	1	40		0		0		0
Biomed Instrum Technol	8905560	United States	eng	1989	9999	Research articles	45	45	2
Biomed J	101599820	United States	eng	2012	9999	All articles	308	308	14	0.0454545	FALSE	0	0.0454545	0.0625	0.122449	0.0588235	0.107143	0.126907	FALSE	0.0703912	0.0350312	0.0849343	0.0633944	0.0363421	1	14	176.5	228	1	13	190	215
Biomed J	101599820	United States	eng	2012	9999	Research articles	239	239	5	0.0209205	FALSE	0	0.0277778	0.0526316	0.0487805	0.0731707	0.0425532	0.100666	FALSE	0.045803	0.00564972	0.0662526	0.0533681	0.0152036	2	10	219	177	177	9	220	168
Biomed Khim	101196966	Russia (Federation)	eng;rus	2003	9999	All articles	386	385	24	0.0623377	FALSE	0	0.137931	0.04	0.0657895	0.0793651	0.0847458	0.294572	FALSE	0.148575	0.0954382	0.131709	0.163838	0.134879	1	24		0		0		0
Biomed Khim	101196966	Russia (Federation)	eng;rus	2003	9999	Research articles	384	384	24	0.0625	FALSE	0	0.137931	0.040404	0.0657895	0.0793651	0.0847458	0.294976	FALSE	0.148575	0.0960559	0.131709	0.163838	0.134879	1	24		0		0		0
Biomed Mater	101285195	England	eng	2006	9999	All articles	627	627	7	0.0111643	FALSE	0	0.0218978	0.0322581	0.023622	0.0300752	0.0377358	0.0942514	FALSE	0.0186719	0.0478796	0.0149865	0.0283938	0.0403937	1	7		0		0		0
Biomed Mater	101285195	England	eng	2006	9999	Research articles	614	614	6	0.00977199	FALSE	0	0.0222222	0.0247934	0.023622	0.023622	0.0288462	0.0908204	FALSE	0.017567	0.044661	0.0149865	0.0186164	0.0377502	2	12		0		0		0
Biomed Mater Eng	9104021	Netherlands	eng	1991	9999	All articles	575	573	10	0.017452	FALSE	0	0.0242424	0.037037	0.0449438	0.0333333	0.075	0.130832	FALSE	0.114807	0.00862003	0.0827299	0.0486071	0.0532213	1	10		0		0		0
Biomed Mater Eng	9104021	Netherlands	eng	1991	9999	Research articles	568	568	10	0.0176056	FALSE	0	0.0245399	0.037037	0.0454545	0.0333333	0.075	0.129396	FALSE	0.113608	0.00862003	0.0787228	0.0486071	0.0532213	1	10		0		0		0
Biomed Microdevices	100887374	United States	eng	1998	9999	All articles	554	554	12	0.0216606	FALSE	0	0.0168067	0.0172414	0.036036	0.103093	0.018018	0.122191	FALSE	0.0423272	0.0271156	0.0576157	0.11072	0.0241407	1	12		0		0		0
Biomed Microdevices	100887374	United States	eng	1998	9999	Research articles	550	550	12	0.0218182	FALSE	0	0.0168067	0.0172414	0.0363636	0.106383	0.018018	0.118537	FALSE	0.0423272	0.0271156	0.0537903	0.0897809	0.0241407	1	12		0		0		0
Biomed Pap Med Fac Univ Palacky Olomouc Czech Repub	101140142	Czech Republic	cze;eng;ger;rus	1985	9999	All articles	386	386	11	0.0284974	FALSE	0	0.0535714	0.0348837	0.0545455	0.0566038	0.075	0.221425	FALSE	0.115785	0.0976606	0.0472538	0.0389315	0.0863527	2	20	139	345	123.5	18	139	327
Biomed Pap Med Fac Univ Palacky Olomouc Czech Repub	101140142	Czech Republic	cze;eng;ger;rus	1985	9999	Research articles	383	383	11	0.0287206	FALSE	0	0.0540541	0.0357143	0.0545455	0.0566038	0.075	0.220876	FALSE	0.115939	0.0981183	0.0472538	0.0389315	0.0863527	2	20	139	345	123.5	18	139	327
Biomed Pharmacother	8213295	France	eng;fre	1982	9999	All articles	5910	5910	33	0.00558376	FALSE	0	0.0204082	0.0110041	0.00928218	0.00542005	0.00840336	0.230311	FALSE	0.0837469	0.0966363	0.136705	0.125127	0.124968	1	32	76	5860	78	32	76	5828
Biomed Pharmacother	8213295	France	eng;fre	1982	9999	Research articles	5843	5843	31	0.00530549	FALSE	0	0.0204778	0.0110497	0.00811486	0.00547345	0.00858984	0.226342	FALSE	0.0837886	0.0967748	0.134618	0.123833	0.117662	1	30	76	5826	78	30	76	5796
Biomed Res	8100317	Japan	eng	1980	9999	All articles	186	186	11	0.0591398	FALSE	0	0.0909091	0.113636	0.0769231	0.0645161	0.0714286	0.241954	FALSE	0.0946109	0.166564	0.118339	0.0690735	0.0339062	1	11		0		0		0
Biomed Res	8100317	Japan	eng	1980	9999	Research articles	186	186	11	0.0591398	FALSE	0	0.0909091	0.113636	0.0769231	0.0645161	0.0714286	0.241954	FALSE	0.0946109	0.166564	0.118339	0.0690735	0.0339062	1	11		0		0		0
Biomed Res Int	101600173	United States	eng	2012	9999	All articles	11342	11340	35	0.00308642	FALSE	0	0.00321449	0.00431965	0.00439024	0.00413793	0.00543183	0.185324	FALSE	0.086099	0.0712706	0.0806213	0.0843138	0.0933126	1	35	90	11340	90	35	90	11305
Biomed Res Int	101600173	United States	eng	2012	9999	Research articles	10700	10700	32	0.00299065	FALSE	0	0.00315159	0.00457928	0.00466321	0.00434363	0.0056243	0.17354	FALSE	0.0755852	0.0658773	0.0706251	0.0786838	0.0880758	1	32	93	10700	96	32	93	10668
Biomed Sci Instrum	0140524	United States	eng	1963	9999	All articles	76	76	15	0.197368	TRUE	3	0.135593	1	0.571429	1	0.4	0.336309	FALSE	0.238604	0.142857	0.256944	0.25	0.108696	2	17		0		0		0
Biomed Sci Instrum	0140524	United States	eng	1963	9999	Research articles	76	76	15	0.197368	TRUE	5	0.135593	1	0.571429	1	0.4	0.336309	TRUE	0.238604	0.142857	0.256944	0.25	0.108696	2	17		0		0		0
Biomed Tech (Berl)	1262533	Germany	eng	1971	9999	All articles	416	416	9	0.0216346	FALSE	0	0.0963855	0.0638298	0.0945946	0.0512821	0.0229885	0.146624	FALSE	0.105065	0.0448645	0.115975	0.131007	0.0269881	1	9	202	338	246.5	8	202	330
Biomed Tech (Berl)	1262533	Germany	eng	1971	9999	Research articles	340	340	8	0.0235294	FALSE	0	0.116667	0.0793651	0.101449	0.0533333	0.0273973	0.152392	FALSE	0.103146	0.0460787	0.115267	0.117644	0.0227058	2	12	202	338	246.5	12	202	326
Biomedica	8205605	Colombia	eng;spa	1981	9999	All articles	536	534	8	0.0149813	FALSE	0	0.040404	0.0377358	0.0263158	0.0194175	0.0357143	0.138839	FALSE	0.0439269	0.0596613	0.0655484	0.0375106	0.0206076	2	16	173	115	0	4	183	111
Biomedica	8205605	Colombia	eng;spa	1981	9999	Research articles	469	469	8	0.0170576	FALSE	0	0.0449438	0.021978	0.030303	0.0210526	0.0421053	0.129366	FALSE	0.041358	0.0441005	0.0583089	0.032581	0.0203335	1	8	238	87		0	238	87
Biometals	9208478	Netherlands	eng	1992	9999	All articles	424	424	12	0.0283019	FALSE	0	0.0319149	0.0340909	0.0375	0.0549451	0.056338	0.126302	FALSE	0.0451054	0.0439187	0.111074	0.0612598	0.0483309	1	12	57	415	14	11	58	404
Biometals	9208478	Netherlands	eng	1992	9999	Research articles	414	414	11	0.02657	FALSE	0	0.0326087	0.0340909	0.038961	0.045977	0.0428571	0.113714	FALSE	0.0459307	0.0439187	0.06406	0.0513138	0.0261773	1	11	57	414	14	11	58	403
Biometrics	0370625	United States	eng	1945	9999	All articles	741	730	18	0.0246575	FALSE	0	0.0232558	0.0434783	0.0434783	0.0191083	0.0238095	0.232836	FALSE	0.0761428	0.0754334	0.0872999	0.111046	0.100301	1	18	304	679	365.5	18	304	661
Biometrics	0370625	United States	eng	1945	9999	Research articles	686	686	18	0.0262391	FALSE	0	0.026087	0.0444444	0.0447761	0.0208333	0.0253165	0.221283	FALSE	0.0594248	0.0709579	0.0848444	0.0972028	0.0879214	1	18	305	666	365.5	18	305	648
Biometrika	0413661	England	eng	1901	9999	All articles	105	105	5	0.047619	FALSE	0	0.117647	0.0645161	0.0714286	0.166667	0.0588235	0.117033	FALSE	0.0498084	0.0235156	0.041979	0.0285714	0	1	5		0		0		0
Biometrika	0413661	England	eng	1901	9999	Research articles	103	103	5	0.0485437	FALSE	0	0.117647	0.0666667	0.0714286	0.166667	0.0625	0.117986	FALSE	0.0498084	0.0237952	0.041979	0.0285714	0	1	5		0		0		0
Biomol Concepts	101518829	Germany	eng	2010	9999	All articles	127	127	4	0.0314961	FALSE	0	0.0606061	0.0714286	0.0952381	0.05	0.12	0.0708491	FALSE	0.0219668	0.0149254	0.0863492	0	0.0861901	1	4	53	124	77.5	4	52	120
Biomol Concepts	101518829	Germany	eng	2010	9999	Research articles	123	123	4	0.0325203	FALSE	0	0.0322581	0.0714286	0.1	0.0526316	0.12	0.056201	FALSE	2.10616e-17	0.0149254	0.012987	3.33104e-17	0.0861901	1	4	53	123	77.5	4	51	119
Biomol NMR Assign	101472371	Netherlands	eng	2007	9999	All articles	373	373	9	0.0241287	FALSE	0	0.0434783	0.0617284	0.0338983	0.0571429	0.056338	0.232659	FALSE	0.0910031	0.0961592	0.0410915	0.097206	0.132899	2	18	75	369	68.5	18	76	351
Biomol NMR Assign	101472371	Netherlands	eng	2007	9999	Research articles	369	369	9	0.0243902	FALSE	0	0.0434783	0.0625	0.0338983	0.0588235	0.0571429	0.228269	FALSE	0.0910031	0.0882428	0.0410915	0.0874017	0.12815	2	18	75	369	68.5	18	76	351
Biomolecules	101596414	Switzerland	eng	2011	9999	All articles	1424	1423	13	0.00913563	FALSE	0	0.0124224	0.0425532	0.0263158	0.0364583	0.0137276	0.113437	FALSE	0.0239043	0.0148469	0.0222022	0.090001	0.106101	1	13	36	1418	38	13	36	1405
Biomolecules	101596414	Switzerland	eng	2011	9999	Research articles	1404	1404	13	0.00925926	FALSE	0	0.0125	0.0227273	0.0263158	0.0380435	0.0138298	0.108524	FALSE	0.0206369	0	0.0222022	0.0739384	0.103208	1	13	36	1400	38	13	36	1387
Bioorg Chem	1303703	United States	eng	1971	9999	All articles	1537	1537	62	0.0403383	FALSE	0	0.116279	0.126126	0.0752688	0.0714286	0.0405063	0.278669	FALSE	0.143376	0.15445	0.182389	0.170241	0.177095	1	62	76	1533	77.5	62	76	1471
Bioorg Chem	1303703	United States	eng	1971	9999	Research articles	1530	1530	62	0.0405229	FALSE	0	0.116279	0.126126	0.0756757	0.0718232	0.0407125	0.278176	FALSE	0.143376	0.15445	0.181082	0.171037	0.175554	1	62	76	1529	77.5	62	76	1467
Bioorg Khim	7804941	Russia (Federation)	eng;rus	1975	9999	All articles	86	86	3	0.0348837	FALSE	0	0.0348837					0.0898079	FALSE	0.0898079					3	9		0		0		0
Bioorg Khim	7804941	Russia (Federation)	eng;rus	1975	9999	Research articles	86	86	3	0.0348837	FALSE	0	0.0348837					0.0898079	FALSE	0.0898079					3	9		0		0		0
Bioorg Med Chem	9413298	England	eng	1993	9999	All articles	3195	3193	85	0.0266207	FALSE	0	0.0384106	0.0344828	0.0416667	0.00980392	0.0143737	0.227172	FALSE	0.118395	0.108545	0.11127	0.0877757	0.0764493	1	85	56	3143	35	84	56	3059
Bioorg Med Chem	9413298	England	eng	1993	9999	Research articles	3136	3136	85	0.0271046	FALSE	0	0.0386667	0.0349544	0.0425532	0.0101351	0.0146444	0.222771	FALSE	0.116936	0.102775	0.108393	0.0824023	0.0742309	1	85	56	3134	35	84	56	3050
Bioorg Med Chem Lett	9107377	England	eng	1991	9999	All articles	4551	4551	50	0.0109866	FALSE	0	0.0110906	0.0130208	0.0119048	0.00714286	0.0147783	0.263259	FALSE	0.137682	0.139469	0.140527	0.099322	0.11062	1	50	57	4507	38	48	58	4459
Bioorg Med Chem Lett	9107377	England	eng	1991	9999	Research articles	4499	4499	48	0.010669	FALSE	0	0.0111214	0.0131349	0.0110664	0.00730994	0.015	0.259337	FALSE	0.137331	0.137004	0.138753	0.089933	0.101494	1	48	57	4499	38	48	58	4451
Biopharm Drug Dispos	7911226	England	eng	1979	9999	All articles	236	235	15	0.0638298	FALSE	0	0.0576923	0.102041	0.0784314	0.0416667	0.0857143	0.170191	FALSE	0.0412659	0.0941799	0.111931	0.0448218	0.021557	1	15	120	231	79	15	121.5	216
Biopharm Drug Dispos	7911226	England	eng	1979	9999	Research articles	229	229	15	0.0655022	FALSE	0	0.0588235	0.104167	0.0638298	0.0416667	0.0857143	0.16549	FALSE	0.0383521	0.0921288	0.0924125	0.0448218	0.021557	1	15	120.5	228	79	15	122	213
Biophys Chem	0403171	Netherlands	eng	1973	9999	All articles	441	439	7	0.0159453	FALSE	0	0.0253165	0.0253165	0.0254237	0.0405405	0.0449438	0.144923	FALSE	0.0600928	0.0490515	0.0559521	0.0154576	0.103601	1	7	48	435	46	7	48.5	428
Biophys Chem	0403171	Netherlands	eng	1973	9999	Research articles	421	421	7	0.0166271	FALSE	0	0.0263158	0.0263158	0.0265487	0.0422535	0.0470588	0.138727	FALSE	0.0511276	0.0473839	0.0532698	0.0157995	0.0972662	1	7	50	419	46	7	51	412
Biophys J	0370626	United States	eng	1960	9999	All articles	2736	2732	17	0.00622255	FALSE	0	0.00668896	0.00859107	0.0070922	0.00738007	0.0179372	0.178887	FALSE	0.0527832	0.0706301	0.0649434	0.058988	0.0636365	1	17	117	2697	85.5	16	117	2681
Biophys J	0370626	United States	eng	1960	9999	Research articles	2447	2447	16	0.00653862	FALSE	0	0.00559701	0.00984252	0.00801603	0.00816327	0.0169082	0.163898	FALSE	0.047539	0.0618897	0.0508453	0.0427687	0.0491272	1	16	125	2447	85.5	16	125	2431
Biopolymers	0372525	United States	eng	1963	9999	All articles	525	523	12	0.0229446	FALSE	0	0.0328947	0.0529412	0.0319149	0.0689655	0.122449	0.116853	FALSE	0.0485202	0.0634646	0.038425	0.0549696	0.0768989	1	12	82	499	70	11	82.5	488
Biopolymers	0372525	United States	eng	1963	9999	Research articles	498	498	11	0.0220884	FALSE	0	0.0140845	0.0493827	0.0319149	0.0566038	0.0851064	0.107007	FALSE	0.0330063	0.0566561	0.038425	0.0391428	0.0615421	1	11	82.5	496	70	11	83	485
Biopreserv Biobank	101507284	United States	eng	2008	9999	All articles	404	397	21	0.0528967	FALSE	0	0.08	0.097561	0.0641026	0.0714286	0.0869565	0.190966	FALSE	0.0945944	0.124314	0.0590255	0.0567081	0.164026	1	21		0		0		0
Biopreserv Biobank	101507284	United States	eng	2008	9999	Research articles	312	312	14	0.0448718	FALSE	0	0.0727273	0.115942	0.0338983	0.0545455	0.0675676	0.144113	FALSE	0.071383	0.0977835	0.0152223	0.0278632	0.126398	1	14		0		0		0
Bioprocess Biosyst Eng	101088505	Germany	eng	2001	9999	All articles	949	949	17	0.0179136	FALSE	0	0.0208333	0.0162162	0.0235294	0.0238095	0.0376344	0.168382	FALSE	0.0952598	0.0362835	0.0484068	0.0466647	0.0796457	1	17	101	944	91.5	16	101	928
Bioprocess Biosyst Eng	101088505	Germany	eng	2001	9999	Research articles	944	944	16	0.0169492	FALSE	0	0.0208333	0.0163043	0.0235294	0.0240964	0.0326087	0.165711	FALSE	0.0952598	0.0321842	0.0484068	0.0471342	0.073432	1	16	101	944	91.5	16	101	928
Bioresour Technol	9889523	England	eng	1991	9999	All articles	8075	8075	78	0.00965944	FALSE	0	0.0130634	0.0148699	0.011194	0.0140928	0.0117356	0.404668	TRUE	0.197892	0.223603	0.221072	0.255148	0.242495	1	78	50	8030	45	77	50	7953
Bioresour Technol	9889523	England	eng	1991	9999	Research articles	8023	8023	77	0.00959741	FALSE	0	0.011811	0.0143035	0.010645	0.0142433	0.0118086	0.403285	TRUE	0.196417	0.222438	0.219217	0.253238	0.241134	1	77	50	8020	45	77	50	7943
Biorheology	0372526	Netherlands	eng;fre;ger	1962	9999	All articles	83	78	4	0.0512821	FALSE	0	0.130435	0.105263	0.333333	0.142857	0.105263	0.0894455	FALSE	0.025974	0.0965506	7.96464e-17	0.015625	0.0140845	1	4		0		0		0
Biorheology	0372526	Netherlands	eng;fre;ger	1962	9999	Research articles	70	70	3	0.0428571	FALSE	0	0.0526316	0.117647	0.333333	0.142857	0.117647	0.0678966	FALSE	0	0.104067	7.96464e-17	0.015625	0.0144928	2	6		0		0		0
Biosci Biotechnol Biochem	9205717	England	eng	1992	9999	All articles	1531	1515	16	0.0105611	FALSE	0	0.0137931	0.0177515	0.0181818	0.0145985	0.0141343	0.196582	FALSE	0.0569302	0.0767693	0.0806432	0.0844551	0.0677866	1	16		0		0		0
Biosci Biotechnol Biochem	9205717	England	eng	1992	9999	Research articles	1509	1509	16	0.010603	FALSE	0	0.0138408	0.0179104	0.0182927	0.0145985	0.0141343	0.196648	FALSE	0.0572029	0.0764318	0.0802609	0.0844551	0.0677866	1	16		0		0		0
Biosci Rep	8102797	England	eng	1981	9999	All articles	1942	1935	18	0.00930233	FALSE	0	0.015748	0.0142857	0.0166667	0.011194	0.00961538	0.151618	FALSE	0.0251772	0.0183364	0.0623926	0.0869989	0.105379	1	18	99	1903	84	18	99	1885
Biosci Rep	8102797	England	eng	1981	9999	Research articles	1894	1894	17	0.00897571	FALSE	0	0.015873	0.0143885	0.0169492	0.0114504	0.00987654	0.148448	FALSE	0.0254822	0.0117479	0.0628686	0.0847162	0.103804	1	17	99	1869	78	17	99.5	1852
Biosci Trends	101502754	Japan	eng	2007	9999	All articles	389	383	32	0.0835509	FALSE	0	0.0833333	0.137931	0.0707071	0.0879121	0.0666667	0.281756	FALSE	0.137185	0.158245	0.132452	0.171243	0.151061	1	32		0		0		0
Biosci Trends	101502754	Japan	eng	2007	9999	Research articles	372	370	32	0.0864865	FALSE	0	0.0909091	0.140351	0.0729167	0.0879121	0.0704225	0.271716	FALSE	0.101788	0.161269	0.131889	0.171243	0.15189	1	32		0		0		0
Bioscience	0231737	England	eng	1964	9999	All articles	97	97	3	0.0309278	FALSE	0	0.1	0.142857	0.111111	0.0833333	0.0952381	0.0733886	FALSE	0.0285378	0.0130404	0.0898321	0.0901055	0.0155388	6	16	119	1		0	119	1
Bioscience	0231737	England	eng	1964	9999	Research articles	79	79	3	0.0379747	FALSE	0	0.117647	0.153846	0.166667	0.105263	0.0555556	0.0333436	FALSE	0.0201933	0.016037	0.00724638	0.0282095	0	2	6	119	1		0	119	1
Biosens Bioelectron	9001289	England	eng	1990	9999	All articles	4745	4742	91	0.0191902	FALSE	0	0.0184237	0.0188305	0.015674	0.02	0.0233593	0.326953	FALSE	0.171358	0.177694	0.15305	0.162232	0.166078	1	91	70	4681	72	91	70	4590
Biosens Bioelectron	9001289	England	eng	1990	9999	Research articles	4683	4683	91	0.019432	FALSE	0	0.0186335	0.018981	0.0159067	0.020202	0.0238095	0.323367	FALSE	0.169777	0.176385	0.149598	0.158841	0.162437	1	91	70	4670	72	91	70	4579
Biosensors (Basel)	101609191	Switzerland	eng	2011	9999	All articles	441	439	5	0.0113895	FALSE	0	0.0465116	0.0333333	0.047619	0.0150376	0.0214286	0.0791666	FALSE	0.00925845	0.00334448	0.0182718	0.036658	0.0384497	1	5	42	438	38	5	42	433
Biosensors (Basel)	101609191	Switzerland	eng	2011	9999	Research articles	434	434	5	0.0115207	FALSE	0	0.047619	0.0333333	0.0491803	0.0152672	0.0214286	0.0781402	FALSE	0.0093015	0.00334448	0.0184063	0.0354074	0.0384497	1	5	42	434	38	5	42	429
Biostatistics	100897327	England	eng	2000	9999	All articles	313	312	8	0.025641	FALSE	0	0.0333333	0.0350877	0.0566038	0.05	0.0294118	0.143446	FALSE	0.0285292	0.0330823	0.0474066	0.0491383	0.060314	1	8	261	269	208	6	262	263
Biostatistics	100897327	England	eng	2000	9999	Research articles	293	293	7	0.0238908	FALSE	0	0.0350877	0.0357143	0.0666667	0.0512821	0.03125	0.132664	FALSE	0.0295098	0.0338266	0.0516779	0.0319935	0.0405218	1	7	263	263	227	5	263	258
Biosystems	0430773	Ireland	eng	1974	9999	All articles	493	493	17	0.0344828	FALSE	0	0.0595238	0.0294118	0.056338	0.05	0.0172414	0.146092	FALSE	0.0646369	0.0577532	0.0379776	0.116791	0.0440627	1	17	116	475	32	14	120	461
Biosystems	0430773	Ireland	eng	1974	9999	Research articles	476	476	14	0.0294118	FALSE	0	0.060241	0.0306122	0.057971	0.0442478	0.0176991	0.128262	FALSE	0.0551075	0.0383521	0.0346361	0.0785	0.0362653	1	14	116.5	474	32	14	120.5	460
Biotech Histochem	9107378	England	eng	1991	9999	All articles	353	345	11	0.0318841	FALSE	0	0.0547945	0.0483871	0.0588235	0.0597015	0.04	0.168445	FALSE	0.0877368	0.0634857	0.0434381	0.0955616	0.0351459	1	11		0		0		0
Biotech Histochem	9107378	England	eng	1991	9999	Research articles	340	340	11	0.0323529	FALSE	0	0.0571429	0.05	0.0588235	0.0597015	0.04	0.168143	FALSE	0.0886047	0.063868	0.0434381	0.0955616	0.0351459	1	11		0		0		0
Biotechniques	8306785	England	eng	1983	9999	All articles	449	433	17	0.039261	FALSE	0	0.0952381	0.0506329	0.08	0.0833333	0.0909091	0.067439	FALSE	0.0388522	0.0288384	0.037579	0.0472555	0.0482333	1	17	94	203		0	94	203
Biotechniques	8306785	England	eng	1983	9999	Research articles	331	331	3	0.00906344	FALSE	0	0.0285714	0.0333333	0.0169492	0.0149254	0.0133333	0.027052	FALSE	0.0194311	0.00653566	0	0	0	1	3	96	192	47	3	96	189
Biotechnol Adv	8403708	England	eng	1983	9999	All articles	552	552	8	0.0144928	FALSE	0	0.0229008	0.0326087	0.0277778	0.034965	0.0175439	0.104203	FALSE	0.0377225	0.0377072	0.00563362	0.0634481	0.0286873	1	8	131	539	58	8	132	531
Biotechnol Adv	8403708	England	eng	1983	9999	Research articles	537	537	8	0.0148976	FALSE	0	0.023622	0.0333333	0.028169	0.0359712	0.0181818	0.0981995	FALSE	0.0318698	0.031549	0.00566554	0.0606134	0.0238301	1	8	131	537	58	8	132	529
Biotechnol Appl Biochem	8609465	United States	eng	1986	9999	All articles	552	551	8	0.0145191	FALSE	0	0.0280374	0.0196078	0.0392157	0.0520833	0.0208333	0.101942	FALSE	0.0503022	0.0226614	0.0418933	0.0368906	0.0303954	1	8	109	545	72	8	111	537
Biotechnol Appl Biochem	8609465	United States	eng	1986	9999	Research articles	549	549	8	0.0145719	FALSE	0	0.0280374	0.0196078	0.0392157	0.0425532	0.0208333	0.101073	FALSE	0.0503022	0.0226614	0.0418933	0.0313139	0.0303954	1	8	109	544	72	8	111	536
Biotechnol Bioeng	7502021	United States	eng	1962	9999	All articles	1463	1381	13	0.00941347	FALSE	0	0.0149254	0.018315	0.0141844	0.0225564	0.0136986	0.188485	FALSE	0.0735306	0.069833	0.0755764	0.0894822	0.0706989	1	13	101	1373	82	13	101	1360
Biotechnol Bioeng	7502021	United States	eng	1962	9999	Research articles	1370	1370	13	0.00948905	FALSE	0	0.0150943	0.0183824	0.0142857	0.0226415	0.0138889	0.186526	FALSE	0.0728903	0.0700111	0.0729082	0.0876067	0.0667793	1	13	101	1366	82	13	101	1353
Biotechnol J	101265833	Germany	eng	2006	9999	All articles	974	969	14	0.0144479	FALSE	0	0.0255102	0.0228571	0.0265957	0.0353535	0.0235849	0.179867	FALSE	0.0652682	0.063444	0.0579047	0.0669546	0.0801341	2	28	124.5	448	126	8	124.5	440
Biotechnol J	101265833	Germany	eng	2006	9999	Research articles	897	896	12	0.0133929	FALSE	0	0.0233918	0.025	0.0282486	0.0268817	0.0247525	0.16736	FALSE	0.0510903	0.0566809	0.0574908	0.0481911	0.0703318	1	12	127	434	162	3	127	431
Biotechnol Lett	8008051	Netherlands	eng	1979	9999	All articles	1102	1101	9	0.00817439	FALSE	0	0.0100671	0.0225564	0.0223214	0.0224719	0.0148148	0.142892	FALSE	0.0639643	0.0672487	0.0797382	0.0541774	0.014759	2	18	68	1076	56.5	18	68	1058
Biotechnol Lett	8008051	Netherlands	eng	1979	9999	Research articles	1075	1075	9	0.00837209	FALSE	0	0.010274	0.023166	0.0227273	0.0235294	0.0149254	0.130301	FALSE	0.045347	0.0545251	0.0692834	0.0346755	0.0134544	2	18	68	1075	56.5	18	68	1057
Biotechnol Prog	8506292	United States	eng	1985	9999	All articles	860	857	12	0.0140023	FALSE	0	0.0160428	0.0232558	0.0299401	0.0251572	0.0232558	0.150955	FALSE	0.0458626	0.0584534	0.0755694	0.0633092	0.0471702	1	12	117	175	131	3	117	172
Biotechnol Prog	8506292	United States	eng	1985	9999	Research articles	848	848	12	0.0141509	FALSE	0	0.016129	0.0235294	0.030303	0.0258065	0.0232558	0.150292	FALSE	0.0459558	0.0585818	0.0758803	0.0628176	0.0471702	1	12	117	175	131	3	117	172
Bipolar Disord	100883596	Denmark	eng	1999	9999	All articles	507	499	40	0.0801603	FALSE	0	0.06	0.0526316	0.1	0.136364	0.0731707	0.282652	FALSE	0.131397	0.0934102	0.140376	0.16288	0.141056	1	40	137	265	50	11	137.5	254
Bipolar Disord	100883596	Denmark	eng	1999	9999	Research articles	325	325	19	0.0584615	FALSE	0	0.0681818	0.0634921	0.0952381	0.0980392	0.133333	0.249954	FALSE	0.122758	0.0786703	0.0814286	0.104934	0.106244	1	19	143.5	240	138	11	144	229
Birth	8302042	United States	eng	1982	9999	All articles	284	284	8	0.028169	FALSE	0	0.0425532	0.0392157	0.0612245	0.0526316	0.0375	0.163972	FALSE	0.045672	0.075284	0.0248463	0.0708387	0.0581075	1	8	91	159	77	3	91	156
Birth	8302042	United States	eng	1982	9999	Research articles	250	250	5	0.02	FALSE	0	0.0487805	0.0487805	0.0454545	0.0576923	0.0416667	0.146423	FALSE	0.042698	0.0561252	0.0211703	0.0577584	0.0528785	8	28	91	154	88.5	20	91.5	134
Birth Defects Res	101701004	United States	eng	2017	9999	All articles	423	418	17	0.0406699	FALSE	0			0.034965	0.0735294	0.0647482	0.231985	FALSE			0.0981615	0.177529	0.165975	1	17	58	393	39	17	58.5	376
Birth Defects Res	101701004	United States	eng	2017	9999	Research articles	368	368	15	0.0407609	FALSE	0			0.03125	0.0847458	0.0737705	0.217237	FALSE			0.0828875	0.160494	0.152098	1	15	62.5	350	47	15	63	335
Birth Defects Res A Clin Mol Teratol	101155107	United States	eng	2003	2016	All articles	215	212	13	0.0613208	FALSE	0	0.0654206	0.0571429				0.224511	FALSE	0.165579	0.152369				1	13	63	137	50	7	64	130
Birth Defects Res A Clin Mol Teratol	101155107	United States	eng	2003	2016	Research articles	193	193	12	0.0621762	FALSE	0	0.0721649	0.0520833				0.207886	FALSE	0.150313	0.133971				1	12	66	126	51.5	6	67	120
Birth Defects Res C Embryo Today	101167665	United States	eng	2003	2016	All articles	54	54	4	0.0740741	FALSE	0	0.0769231	0.107143				0.0374259	FALSE	0.0240815	0.0292117				1	4	22	26	1	2	28.5	24
Birth Defects Res C Embryo Today	101167665	United States	eng	2003	2016	Research articles	49	49	2
BJOG	100935741	England	eng	2000	9999	All articles	2415	2353	27	0.0114747	FALSE	0	0.0138889	0.0218978	0.01875	0.0226804	0.0196078	0.2528	FALSE	0.119362	0.149617	0.132669	0.137879	0.0994543	1	27		0		0		0
BJOG	100935741	England	eng	2000	9999	Research articles	879	879	23	0.0261661	FALSE	0	0.0284091	0.0314136	0.0368421	0.0322581	0.0419162	0.204175	FALSE	0.0845802	0.106467	0.113933	0.0976581	0.0683082	1	23		0		0		0
BJU Int	100886721	England	eng	1999	9999	All articles	1773	1712	61	0.0356308	FALSE	0	0.0409836	0.0337079	0.042042	0.0342679	0.0297619	0.316575	FALSE	0.169013	0.15832	0.160727	0.152794	0.158244	1	61		0		0		0
BJU Int	100886721	England	eng	1999	9999	Research articles	1243	1243	26	0.0209171	FALSE	0	0.0351562	0.0311284	0.0338983	0.0290456	0.0355731	0.287725	FALSE	0.141654	0.133372	0.133029	0.132814	0.139744	2	52		0		0		0
Blood	7603509	United States	eng	1946	9999	All articles	5024	4832	42	0.00869205	FALSE	0	0.00874891	0.0114723	0.00978474	0.00934579	0.0130719	0.316114	FALSE	0.141068	0.156762	0.139756	0.130456	0.123291	1	42	114	2669	112	39	114	2630
Blood	7603509	United States	eng	1946	9999	Research articles	2813	2812	42	0.014936	FALSE	0	0.0138889	0.0196399	0.017331	0.014862	0.0184758	0.291332	FALSE	0.127084	0.143423	0.115729	0.113346	0.111698	1	42	116	2578	112	39	116	2539
Blood Adv	101698425	United States	eng	2016	9999	All articles	1190	1161	12	0.0103359	FALSE	0		0.0606061	0.0176056	0.0128205	0.0154185	0.178041	FALSE		0.0321915	0.056052	0.08778	0.118398	1	12	94	1072	110	12	93.5	1060
Blood Adv	101698425	United States	eng	2016	9999	Research articles	959	959	12	0.012513	FALSE	0		0.0740741	0.0190114	0.0160256	0.0168067	0.17383	FALSE		0.0344009	0.0503828	0.0863367	0.116477	1	12	96	928	110	12	96	916
Blood Cancer J	101568469	United States	eng	2011	9999	All articles	617	617	26	0.0421394	FALSE	0	0.0909091	0.0740741	0.0422535	0.125	0.0588235	0.233401	FALSE	0.127333	0.12867	0.121009	0.194732	0.127835	1	26	50	425	12	13	52.5	412
Blood Cancer J	101568469	United States	eng	2011	9999	Research articles	303	303	16	0.0528053	FALSE	0	0.137931	0.0517241	0.0892857	0.164179	0.078125	0.204864	FALSE	0.112458	0.0842618	0.0958539	0.196445	0.116233	2	32	42	303	26.5	32	44	271
Blood Cells Mol Dis	9509932	United States	eng	1995	9999	All articles	509	509	20	0.0392927	FALSE	0	0.0510949	0.0373832	0.0740741	0.140187	0.025974	0.150533	FALSE	0.0670667	0.0498723	0.0789063	0.0895978	0.0311861	1	20	42	497	20	17	42.5	480
Blood Cells Mol Dis	9509932	United States	eng	1995	9999	Research articles	400	400	14	0.035	FALSE	0	0.0598291	0.0365854	0.101695	0.128205	0.03125	0.12676	FALSE	0.0669186	0.034754	0.0811646	0.0711893	0.031624	1	14	51	399	29.5	14	52	385
Blood Coagul Fibrinolysis	9102551	England	eng	1990	9999	All articles	694	691	12	0.0173661	FALSE	0	0.02	0.0228571	0.025	0.034188	0.0379747	0.130224	FALSE	0.0477401	0.0752619	0.0448114	0.046231	0.0284571	1	12		0		0		0
Blood Coagul Fibrinolysis	9102551	England	eng	1990	9999	Research articles	650	650	12	0.0184615	FALSE	0	0.0227273	0.0238095	0.0258621	0.0347826	0.04	0.124958	FALSE	0.0440158	0.0737579	0.0442049	0.0466874	0.0294329	1	12		0		0		0
Blood Press	9301454	England	eng	1992	9999	All articles	275	268	36	0.134328	TRUE	2	0.0714286	0.172414	0.188679	0.211538	0.163265	0.228582	FALSE	0.0808529	0.143325	0.109623	0.149519	0.138777	1	36		0		0		0
Blood Press	9301454	England	eng	1992	9999	Research articles	223	223	15	0.0672646	FALSE	0	0.0754717	0.0769231	0.0888889	0.136364	0.0714286	0.184108	FALSE	0.0805011	0.0580052	0.0587978	0.0993514	0.0823445	1	15		0		0		0
Blood Press Monit	9606438	England	eng	1996	9999	All articles	331	331	10	0.0302115	FALSE	0	0.0422535	0.0588235	0.0649351	0.0689655	0.0526316	0.158463	FALSE	0.0679109	0.0713787	0.0590196	0.045107	0.0383525	2	20		0		0		0
Blood Press Monit	9606438	England	eng	1996	9999	Research articles	303	303	10	0.0330033	FALSE	0	0.0447761	0.0483871	0.0757576	0.0576923	0.0357143	0.137954	FALSE	0.0619945	0.0679839	0.0432134	0.0401231	0.0302482	1	10		0		0		0
Blood Purif	8402040	Switzerland	eng	1983	9999	All articles	548	534	74	0.138577	TRUE	1	0.128713	0.136842	0.157895	0.0918367	0.165517	0.231447	FALSE	0.0801905	0.0969369	0.106797	0.0953273	0.172052	1	74	97	351	48	38	103	313
Blood Purif	8402040	Switzerland	eng	1983	9999	Research articles	426	426	47	0.110329	TRUE	1	0.0823529	0.0806452	0.118421	0.111111	0.147541	0.204818	FALSE	0.0719919	0.062405	0.0809175	0.0887472	0.162632	1	47	107	286	57	31	113	255
Blood Rev	8708558	England	eng	1987	9999	All articles	249	249	11	0.0441767	FALSE	0	0.0625	0.0416667	0.0625	0.0416667	0.0877193	0.107275	FALSE	0.0474138	0.0711925	0.0161565	0.00938882	0.0919959	1	11	116	243	119	11	115.5	232
Blood Rev	8708558	England	eng	1987	9999	Research articles	244	244	11	0.045082	FALSE	0	0.0638298	0.0444444	0.0638298	0.0416667	0.0877193	0.103888	FALSE	0.0478659	0.0610892	0.0166035	0.00938882	0.0919959	1	11	115	239	119	11	115	228
Blood Transfus	101237479	Italy	eng;ita	2003	9999	All articles	461	457	53	0.115974	TRUE	1	0.0578512	0.175	0.10101	0.130952	0.191781	0.28705	FALSE	0.101464	0.171444	0.161476	0.126268	0.227582	1	53	70	370	39	36	72.5	334
Blood Transfus	101237479	Italy	eng;ita	2003	9999	Research articles	240	240	30	0.125	TRUE	3	0.0425532	0.2	0.0847458	0.163636	0.222222	0.221551	FALSE	0.0297984	0.102635	0.0884357	0.114046	0.227389	1	30	71	231	42	25	75.5	206
BMB Rep	101465334	Korea (South)	eng	2008	9999	All articles	567	567	21	0.037037	FALSE	0	0.059322	0.034188	0.0272727	0.0434783	0.0280374	0.202994	FALSE	0.104173	0.0857163	0.0587079	0.0693308	0.0682104	1	21	28	8		0	28	8
BMB Rep	101465334	Korea (South)	eng	2008	9999	Research articles	400	400	16	0.04	FALSE	0	0.0550459	0.0384615	0.0294118	0.0684932	0.0277778	0.164958	FALSE	0.0665885	0.0655522	0.0533855	0.0604892	0.0671404	1	16	28	8		0	28	8
BMC Anesthesiol	100968535	England	eng	2001	9999	All articles	932	932	10	0.0107296	FALSE	0	0.0108696	0.0238095	0.0233918	0.0145631	0.0122449	0.140565	FALSE	0.03935	0.0485896	0.0471103	0.0453594	0.0733933	1	10	156	926	189	10	156	916
BMC Anesthesiol	100968535	England	eng	2001	9999	Research articles	912	912	9	0.00986842	FALSE	0	0.0110497	0.0245902	0.0238095	0.0149254	0.0125	0.129295	FALSE	0.0343941	0.0292905	0.0385937	0.041163	0.0639955	1	9	158	912	214	9	157	903
BMC Biochem	101084098	England	eng	2000	2019	All articles	76	76	2	0.0263158	FALSE	0	0.0384615	0.0555556	0.0666667	0.153846	0.25	0.0328387	FALSE	0	0	1.05368e-17	0.0169492	7.96464e-17	13	8	120	76	111	8	120.5	68
BMC Biochem	101084098	England	eng	2000	2019	Research articles	75	75	2	0.0266667	FALSE	0	0.0384615	0.0588235	0.0666667	0.153846	0.25	0.0207625	FALSE	0	0	1.05368e-17	0.0169492	7.96464e-17	8	6	120	75	173.5	6	120	69
BMC Bioinformatics	100965194	England	eng	2000	9999	All articles	2986	2982	13	0.00435949	FALSE	0	0.00720721	0.00914077	0.00687285	0.00931099	0.00919842	0.170084	FALSE	0.0515957	0.0661776	0.0606199	0.0710169	0.102501	1	13	157	2172	215	3	157	2169
BMC Bioinformatics	100965194	England	eng	2000	9999	Research articles	2904	2904	13	0.00447658	FALSE	0	0.00733945	0.00761905	0.00705467	0.00759013	0.00810811	0.156407	FALSE	0.0452611	0.0521638	0.0479658	0.0608333	0.0845484	1	13	159	2147	215	3	158	2144
BMC Biol	101190720	England	eng	2003	9999	All articles	619	619	9	0.0145396	FALSE	0	0.0707965	0.042735	0.0234375	0.0198675	0.0181818	0.0776974	FALSE	0.020642	0.0282971	0.0771296	0.026512	0.0162518	1	9	75	462		0	75	462
BMC Biol	101190720	England	eng	2003	9999	Research articles	556	556	9	0.0161871	FALSE	0	0.0769231	0.0392157	0.0166667	0.015873	0.0192308	0.0503949	FALSE	0.0196219	0.00849622	0.0163136	0.0175694	0.0133937	1	9	81	437		0	81	437
BMC Biotechnol	101088663	England	eng	2001	9999	All articles	476	474	4	0.00843882	FALSE	0	0.0353982	0.0340909	0.0222222	0.0243902	0.029703	0.0588424	FALSE	0.0285132	0.0160707	0.0207438	0.0154042	0.0382306	4	12	151	461	142	12	151	449
BMC Biotechnol	101088663	England	eng	2001	9999	Research articles	469	469	4	0.00852878	FALSE	0	0.0357143	0.0340909	0.0222222	0.0246914	0.0306122	0.0552114	FALSE	0.0244499	0.0160707	0.0207438	0.015645	0.0300978	4	12	151	458	142	12	151	446
BMC Cancer	100967800	England	eng	2001	9999	All articles	5455	5454	21	0.00385039	FALSE	0	0.00486855	0.00737619	0.00551876	0.00461894	0.00864101	0.170511	FALSE	0.0551839	0.059741	0.0522331	0.07244	0.0693544	1	21	204	5433	193	21	204	5412
BMC Cancer	100967800	England	eng	2001	9999	Research articles	5363	5363	21	0.00391572	FALSE	0	0.00488759	0.00755124	0.00449944	0.00468384	0.00884956	0.162088	FALSE	0.054097	0.0453123	0.0436168	0.0673778	0.061966	1	21	206	5355	193	21	206	5334
BMC Cardiovasc Disord	100968539	England	eng	2001	9999	All articles	1299	1298	16	0.0123267	FALSE	0	0.0167598	0.0117647	0.0264026	0.0165975	0.015625	0.136534	FALSE	0.0281464	0.0421519	0.0758465	0.0559455	0.0435532	1	16	145.5	1294	235	16	144.5	1278
BMC Cardiovasc Disord	100968539	England	eng	2001	9999	Research articles	1250	1250	16	0.0128	FALSE	0	0.0168539	0.0118577	0.0267559	0.0168067	0.0177305	0.129041	FALSE	0.0244963	0.0313051	0.0683694	0.056349	0.0335927	1	16	146.5	1250	235	16	146	1234
BMC Cell Biol	100966972	England	eng	2000	2018	All articles	131	131	3	0.0229008	FALSE	0	0.0689655	0.0540541	0.0571429	0.0333333		0.0467624	FALSE	0.0325451	0.0101	0.0501462	5.32167e-17		2	3	144	113	22	3	147.5	110
BMC Cell Biol	100966972	England	eng	2000	2018	Research articles	126	126	2	0.015873	FALSE	0	0.0689655	0.0571429	0.030303	0.0344828		0.0132057	FALSE	0.0325451	0.0052356	6.79733e-17	3.92693e-17		10	10	148	109	113	8	152	101
BMC Complement Altern Med	101088661	England	eng	2001	2019	All articles	2244	2244	23	0.0102496	FALSE	0	0.0154867	0.0153846	0.0126582	0.0115942	0.00802139	0.168486	FALSE	0.072264	0.0815027	0.0771105	0.05007	0.0390039	1	23	178	2234	158.5	22	178	2212
BMC Complement Altern Med	101088661	England	eng	2001	2019	Research articles	2206	2206	22	0.0099728	FALSE	0	0.0157303	0.0155642	0.012963	0.0118343	0.00813008	0.160774	FALSE	0.0611606	0.0775389	0.0636426	0.0430472	0.036797	1	22	180	2202	158.5	22	180	2180
BMC Dermatol	100968541	England	eng	2001	9999	All articles	74	74	3	0.0405405	FALSE	0	0.0625	0.142857	0.0625	0.0833333	0.0625	0.0393814	FALSE	0	0.0463392	0	2.10616e-17	7.18884e-17	1	3	143	74	159	3	143	71
BMC Dermatol	100968541	England	eng	2001	9999	Research articles	74	74	3	0.0405405	FALSE	0	0.0625	0.142857	0.0625	0.0833333	0.0625	0.0393814	FALSE	0	0.0463392	0	2.10616e-17	7.18884e-17	1	3	143	74	159	3	143	71
BMC Dev Biol	100966973	England	eng	2001	9999	All articles	154	154	4	0.025974	FALSE	0	0.02	0.0487805	0.0588235	0.047619	0.08	0.0194464	FALSE	0	0.00414938	2.8071e-17	0	0.0140816	1	4	138.5	154	101	4	139.5	150
BMC Dev Biol	100966973	England	eng	2001	9999	Research articles	153	153	4	0.0261438	FALSE	0	0.02	0.05	0.0588235	0.047619	0.08	0.0197169	FALSE	0	0.00436681	2.8071e-17	0	0.0140816	1	4	139	153	101	4	140	149
BMC Ecol	101088674	England	eng	2001	9999	All articles	235	235	4	0.0170213	FALSE	0	0.0454545	0.037037	0.0434783	0.0333333	0.0377358	0.0690201	FALSE	7.53783e-17	0.0322953	0.0553944	0.0150323	0.0145937	3	12	175.5	230	164	12	175.5	218
BMC Ecol	101088674	England	eng	2001	9999	Research articles	227	227	4	0.0176211	FALSE	0	0.047619	0.0384615	0.0454545	0.0344828	0.0384615	0.0545326	FALSE	0	0.0171149	0.0574215	0.0155583	0.0113616	2	8	177	222	223	8	176.5	214
BMC Emerg Med	100968543	England	eng	2001	9999	All articles	283	282	11	0.0390071	FALSE	0	0.215686	0.0434783	0.075	0.0322581	0.0481928	0.098619	FALSE	0.154398	0.0144357	0.0351896	0.0397531	0.0514032	1	11	167	268		0	167	268
BMC Emerg Med	100968543	England	eng	2001	9999	Research articles	277	277	10	0.0361011	FALSE	0	0.2	0.0434783	0.0512821	0.0333333	0.0487805	0.0910818	FALSE	0.149397	0.0144357	0.0159936	0.0236438	0.0464012	1	10	169	264		0	169	264
BMC Endocr Disord	101088676	England	eng	2001	9999	All articles	472	472	5	0.0105932	FALSE	0	0.0240964	0.0289855	0.038961	0.0204082	0.0206897	0.0777804	FALSE	0.0318648	0.0103932	0.0741064	0.021173	0.0234781	3	15	154	472	125	15	154	457
BMC Endocr Disord	101088676	England	eng	2001	9999	Research articles	464	464	5	0.0107759	FALSE	0	0.0246914	0.0298507	0.027027	0.0206186	0.0206897	0.0691017	FALSE	0.0139566	0.00632877	0.0504301	0.0214567	0.0234781	1	5	154	464	154	5	154	459
BMC Evol Biol	100966975	England	eng	2001	9999	All articles	1283	1282	7	0.00546022	FALSE	0	0.0136519	0.010989	0.0111111	0.0144231	0.0168067	0.118633	FALSE	0.0532122	0.0382763	0.0495682	0.0378524	0.0401241	2	14	141	1248	144	13	141	1235
BMC Evol Biol	100966975	England	eng	2001	9999	Research articles	1248	1248	7	0.00560897	FALSE	0	0.0139373	0.0112782	0.0114943	0.00985222	0.017316	0.105131	FALSE	0.0413498	0.0388677	0.0278568	0.0165602	0.025396	1	7	142	1226	143	7	142	1219
BMC Fam Pract	100967792	England	eng	2000	9999	All articles	852	851	12	0.0141011	FALSE	0	0.0274725	0.0233918	0.0258621	0.019802	0.0166667	0.156671	FALSE	0.0478728	0.0895196	0.0606855	0.0610451	0.0402086	1	12	180	846	220	12	180	834
BMC Fam Pract	100967792	England	eng	2000	9999	Research articles	833	832	12	0.0144231	FALSE	0	0.027933	0.0245399	0.027027	0.0199005	0.0168539	0.142716	FALSE	0.0450133	0.0523793	0.0466231	0.0614756	0.0409418	1	12	181	832	220	12	181	820
BMC Gastroenterol	100968547	England	eng	2001	9999	All articles	919	918	7	0.00762527	FALSE	0	0.0220994	0.0140845	0.0175439	0.026455	0.0255319	0.114104	FALSE	0.0375254	0.0376672	0.0301392	0.0319277	0.0425657	3	15	169	913	169	15	169	898
BMC Gastroenterol	100968547	England	eng	2001	9999	Research articles	901	901	7	0.00776915	FALSE	0	0.0224719	0.0144928	0.0177515	0.027027	0.025974	0.102901	FALSE	0.0305028	0.0112755	0.0205244	0.0286398	0.0250977	3	15	170	901	169	15	170	886
BMC Genet	100966978	England	eng	2000	9999	All articles	648	648	9	0.0138889	FALSE	0	0.0261438	0.0254777	0.05	0.0347826	0.0291262	0.123191	FALSE	0.0436065	0.0497919	0.0637822	0.0745358	0.0584659	1	9	140	585	119	9	140	576
BMC Genet	100966978	England	eng	2000	9999	Research articles	622	622	9	0.0144695	FALSE	0	0.0263158	0.0204082	0.0535714	0.0363636	0.029703	0.107011	FALSE	0.043891	0.0301291	0.0352446	0.0537443	0.0461878	1	9	141	571	119	9	141.5	562
BMC Genomics	100965258	England	eng	2000	9999	All articles	5300	5298	17	0.00320876	FALSE	0	0.00480384	0.00580833	0.00603015	0.00610998	0.00577478	0.187347	FALSE	0.0733335	0.0860642	0.0773144	0.0648039	0.0720221	1	17	150	4779	134	14	150	4765
BMC Genomics	100965258	England	eng	2000	9999	Research articles	5166	5166	16	0.00309717	FALSE	0	0.00486224	0.00503525	0.00518135	0.00520291	0.005923	0.173384	FALSE	0.0663172	0.0656155	0.0568051	0.0556876	0.0620044	1	16	151	4684	139	13	152	4671
BMC Geriatr	100968548	England	eng	2001	9999	All articles	1393	1393	13	0.00933238	FALSE	0	0.0228571	0.0186047	0.0234899	0.0154799	0.0104712	0.161045	FALSE	0.0620423	0.0759901	0.078202	0.0566818	0.0483831	1	13	180	1385	163	13	180	1372
BMC Geriatr	100968548	England	eng	2001	9999	Research articles	1368	1368	12	0.00877193	FALSE	0	0.0233918	0.0191388	0.0207612	0.015625	0.0105541	0.150441	FALSE	0.0454644	0.0463895	0.0628695	0.0526131	0.0430234	1	12	182	1361	175.5	12	182	1349
BMC Health Serv Res	101088677	England	eng	2001	9999	All articles	4178	4174	16	0.00383325	FALSE	0	0.0083612	0.0174672	0.0117233	0.00690335	0.00489237	0.149956	FALSE	0.0476893	0.0664944	0.0613367	0.0521037	0.0610738	2	16	234	4053		0	234	4053
BMC Health Serv Res	101088677	England	eng	2001	9999	Research articles	4097	4097	16	0.0039053	FALSE	0	0.00844595	0.0163447	0.0108565	0.00699301	0.00499002	0.140654	FALSE	0.0466182	0.0529421	0.0476389	0.0474802	0.0519822	2	16	234	4011		0	234	4011
BMC Immunol	100966980	England	eng	2000	9999	All articles	264	264	6	0.0227273	FALSE	0	0.0675676	0.0227273	0.037037	0.0465116	0.0408163	0.0481665	FALSE	0.0220582	0	0.0510426	0.0176374	0.0150094	1	6	157	259	86	5	157.5	254
BMC Immunol	100966980	England	eng	2000	9999	Research articles	261	261	5	0.0191571	FALSE	0	0.0547945	0.0227273	0.0377358	0.0238095	0.0408163	0.0404917	FALSE	0.0199192	0	0.0306324	8.39556e-17	0.0150094	1	5	157.5	256	83	4	158	252
BMC Infect Dis	100968551	England	eng	2001	9999	All articles	3968	3965	20	0.00504414	FALSE	0	0.0102215	0.00525624	0.0185414	0.00704225	0.00546448	0.166189	FALSE	0.0574781	0.050456	0.0818804	0.0461148	0.0625534	1	20	181	3925	176	17	181	3908
BMC Infect Dis	100968551	England	eng	2001	9999	Research articles	3895	3894	18	0.0046225	FALSE	0	0.0103986	0.00401606	0.0176768	0.00707214	0.00560224	0.156733	FALSE	0.0438005	0.0413323	0.0698536	0.0456889	0.0512225	1	18	182	3872	181	15	182	3857
BMC Int Health Hum Rights	101088678	England	eng	2001	9999	All articles	175	175	5	0.0285714	FALSE	0	0.0606061	0.0882353	0.0645161	0.0454545	0.0606061	0.0665309	FALSE	0.00680272	0.0791734	0.013511	0.0329509	0.0170385	1	5	241	174	210	5	243	169
BMC Int Health Hum Rights	101088678	England	eng	2001	9999	Research articles	169	169	5	0.0295858	FALSE	0	0.0625	0.0967742	0.0645161	0.047619	0.0606061	0.0523341	FALSE	0.00714286	0.0425164	0.013511	0.0159518	0.0170385	1	5	246	169	210	5	247	164
BMC Med	101190723	England	eng	2003	9999	All articles	1219	1212	21	0.0173267	FALSE	0	0.0230263	0.0422535	0.0224215	0.0165289	0.0173913	0.192234	FALSE	0.130969	0.0730613	0.102844	0.063594	0.0643238	1	21	100	1197	89	21	100	1176
BMC Med	101190723	England	eng	2003	9999	Research articles	996	991	17	0.0171544	FALSE	0	0.0233463	0.0416667	0.0263158	0.0147059	0.0153061	0.170229	FALSE	0.119574	0.0431424	0.0847782	0.0469759	0.0436306	1	17	110	989	112	17	110	972
BMC Med Educ	101088679	England	eng	2001	9999	All articles	1622	1622	18	0.0110974	FALSE	0	0.0169492	0.0126984	0.0187266	0.0123077	0.0104384	0.13672	FALSE	0.0519619	0.0484183	0.0523919	0.0566525	0.0558905	1	18	219	1610	212	18	219	1592
BMC Med Educ	101088679	England	eng	2001	9999	Research articles	1577	1577	18	0.0114141	FALSE	0	0.0172414	0.0131148	0.0191571	0.0127796	0.0107296	0.125961	FALSE	0.0473942	0.0414626	0.0468051	0.0411248	0.0466762	1	18	219	1577	212	18	219	1559
BMC Med Ethics	101088680	England	eng	2000	9999	All articles	445	445	10	0.0224719	FALSE	0	0.0337079	0.0666667	0.0375	0.0408163	0.0194175	0.147541	FALSE	0.059363	0.0763075	0.0439125	0.0472199	0.036482	1	10	186	434	189	10	186	424
BMC Med Ethics	101088680	England	eng	2000	9999	Research articles	430	430	10	0.0232558	FALSE	0	0.0337079	0.0694444	0.038961	0.0319149	0.0204082	0.138715	FALSE	0.059363	0.0716932	0.0205009	0.0384197	0.0293602	1	10	189	420	189	10	189	410
BMC Med Genet	100968552	England	eng	2000	9999	All articles	787	787	9	0.0114358	FALSE	0	0.0172414	0.0206186	0.0198675	0.0136986	0.0196078	0.0872537	FALSE	0.0189079	0.0175717	0.0449969	0.0346075	0.0472748	1	9	176.5	772	196	9	174	763
BMC Med Genet	100968552	England	eng	2000	9999	Research articles	780	780	9	0.0115385	FALSE	0	0.0173913	0.0206186	0.0201342	0.0138249	0.019802	0.0817871	FALSE	0.0077436	0.0175717	0.0326533	0.0337732	0.0429924	1	9	177	768	196	9	176	759
BMC Med Genomics	101319628	England	eng	2008	9999	All articles	602	601	11	0.0183028	FALSE	0	0.0252101	0.027027	0.0493827	0.024	0.019802	0.107145	FALSE	0.018745	0.0370524	0.0230814	0.0309901	0.0839686	1	11	173	403	114	2	173	401
BMC Med Genomics	101319628	England	eng	2008	9999	Research articles	580	579	10	0.0172712	FALSE	0	0.025641	0.028169	0.0526316	0.0245902	0.015544	0.0811692	FALSE	0.0176877	0.0332557	0.0245173	0.0274338	0.0286381	1	10	175	394	228	1	175	393
BMC Med Imaging	100968553	England	eng	2001	9999	All articles	355	355	5	0.0140845	FALSE	0	0.05	0.030303	0.0289855	0.0357143	0.0192308	0.085488	FALSE	0.0184487	0.0209129	0.006711	0.00537619	0.0323226	4	16	176	355	199.5	16	175	339
BMC Med Imaging	100968553	England	eng	2001	9999	Research articles	349	349	5	0.0143266	FALSE	0	0.05	0.0307692	0.0294118	0.0357143	0.02	0.0769041	FALSE	0.0184487	0.014146	0.0022779	0.00537619	0.0334964	4	16	176	349	199.5	16	175	333
BMC Med Inform Decis Mak	101088682	England	eng	2001	9999	All articles	911	911	16	0.0175631	FALSE	0	0.0206897	0.0193548	0.0274725	0.0503597	0.0275862	0.128406	FALSE	0.0449535	0.0316628	0.0500385	0.0813146	0.0877325	1	16	193	714	169	1	193	713
BMC Med Inform Decis Mak	101088682	England	eng	2001	9999	Research articles	881	881	13	0.014756	FALSE	0	0.0211268	0.02	0.0282486	0.037037	0.0216606	0.104667	FALSE	0.0344824	0.0209111	0.027595	0.0529043	0.0662883	1	13	196.5	700	169	1	197	699
BMC Med Res Methodol	100968545	England	eng	2001	9999	All articles	887	886	10	0.0112867	FALSE	0	0.0186916	0.0231214	0.0220994	0.0166667	0.0204082	0.121653	FALSE	0.0290197	0.049394	0.0457857	0.0374878	0.0577323	1	10	185	859	183.5	10	185	849
BMC Med Res Methodol	100968545	England	eng	2001	9999	Research articles	852	851	10	0.0117509	FALSE	0	0.0196078	0.0185185	0.017341	0.0171429	0.0209205	0.10576	FALSE	0.0161213	0.0245795	0.0352977	0.029869	0.0423464	1	10	185	849	183.5	10	185	839
BMC Microbiol	100966981	England	eng	2001	9999	All articles	1345	1345	12	0.00892193	FALSE	0	0.0142349	0.0103093	0.0128755	0.0526316	0.0160256	0.092169	FALSE	0.0257471	0.0373909	0.0441398	0.050858	0.036455	1	12	163	1296		0	163	1296
BMC Microbiol	100966981	England	eng	2001	9999	Research articles	1312	1312	10	0.00762195	FALSE	0	0.0142857	0.0106383	0.00900901	0.044843	0.0131148	0.0762132	FALSE	0.0226777	0.0148847	0.0168561	0.0394045	0.0309024	1	10	165	1277		0	165	1277
BMC Mol Biol	100966983	England	eng	2000	2019	All articles	109	109	3	0.0275229	FALSE	0	0.0869565	0.0869565	0.0833333	0.0666667	0.0833333	0.0746596	FALSE	0.0298073	0.0722981	0.0473975	0	0.0334503	3	3	156	107	105	3	156.5	104
BMC Mol Biol	100966983	England	eng	2000	2019	Research articles	104	104	3	0.0288462	FALSE	0	0.0869565	0.0952381	0.0869565	0.0666667	0.0454545	0.0252014	FALSE	0.0298073	0.0285378	0.00578035	0	0	3	3	157	104	105	3	157	101
BMC Mol Cell Biol	101741148	England	eng	2019	9999	All articles	61	61	2	0.0327869	FALSE	0					0.0327869	0.0486562	FALSE					0.0486562	18	4	126	57		0	126	57
BMC Mol Cell Biol	101741148	England	eng	2019	9999	Research articles	60	60	2	0.0333333	FALSE	0					0.0333333	0.0202162	FALSE					0.0202162	7	2	126	57		0	126	57
BMC Musculoskelet Disord	100968565	England	eng	2000	9999	All articles	2551	2547	19	0.00745976	FALSE	0	0.00765306	0.00994036	0.016158	0.0109649	0.00938967	0.210014	FALSE	0.0496402	0.0842182	0.11201	0.0761955	0.101043	1	19	160	2529	168	19	160	2510
BMC Musculoskelet Disord	100968565	England	eng	2000	9999	Research articles	2511	2510	19	0.00756972	FALSE	0	0.00779221	0.0100806	0.0164234	0.0111607	0.00947867	0.20374	FALSE	0.0384935	0.0761096	0.103186	0.0727384	0.0982499	1	19	161	2510	168	19	161	2491
BMC Nephrol	100967793	England	eng	2000	9999	All articles	1663	1661	14	0.00842866	FALSE	0	0.0184332	0.0251256	0.0105541	0.0156658	0.0124224	0.166966	FALSE	0.0372585	0.0512661	0.0583851	0.0687519	0.080992	2	28	183	1654	151	27	183	1627
BMC Nephrol	100967793	England	eng	2000	9999	Research articles	1615	1615	13	0.00804954	FALSE	0	0.0138889	0.0212766	0.00815217	0.0106667	0.0128205	0.158419	FALSE	0.0366966	0.0409037	0.0503639	0.0606714	0.0682083	1	13	186	1615	212	13	185	1602
BMC Neurol	100968555	England	eng	2001	9999	All articles	1318	1317	9	0.00683371	FALSE	0	0.0151515	0.015625	0.0179372	0.0134529	0.011396	0.122511	FALSE	0.0539846	0.0454897	0.0372273	0.0283801	0.0506976	1	9	164	1300	109.5	8	164	1292
BMC Neurol	100968555	England	eng	2001	9999	Research articles	1295	1295	8	0.00617761	FALSE	0	0.0114504	0.0160643	0.0136986	0.0135135	0.00874636	0.112787	FALSE	0.04902	0.0276065	0.0298302	0.0273288	0.0417071	2	16	164	1295	120	16	164	1279
BMC Neurosci	100966986	England	eng	2000	9999	All articles	407	401	5	0.0124688	FALSE	0	0.03125	0.0365854	0.0253165	0.0253165	0.0307692	0.0625035	FALSE	0.00364299	0.00791265	0.0122168	0.0125752	0.0136198	2	10	164	396	118	10	166.5	386
BMC Neurosci	100966986	England	eng	2000	9999	Research articles	394	394	5	0.0126904	FALSE	0	0.0315789	0.0365854	0.0266667	0.025641	0.03125	0.0578967	FALSE	0.00369004	0.00791265	0.00215517	0.0126547	0.0136944	2	10	166.5	390	118	10	167	380
BMC Ophthalmol	100967802	England	eng	2001	9999	All articles	1284	1283	22	0.0171473	FALSE	0	0.016129	0.0185185	0.0223048	0.0175439	0.0185185	0.20005	FALSE	0.0644711	0.0777417	0.0969119	0.103046	0.0734851	1	22	175	1265	150	22	176	1243
BMC Ophthalmol	100967802	England	eng	2001	9999	Research articles	1273	1273	22	0.017282	FALSE	0	0.0162162	0.0186047	0.0224719	0.0176471	0.018797	0.194853	FALSE	0.0635145	0.0559622	0.0942491	0.0992744	0.069737	1	22	176	1256	150	22	177	1234
BMC Oral Health	101088684	England	eng	2001	9999	All articles	1008	1007	11	0.0109235	FALSE	0	0.0384615	0.0180723	0.0298507	0.0175439	0.013468	0.135891	FALSE	0.0875751	0.0519639	0.0502358	0.0411473	0.047285	1	11	171	990	154	8	171.5	982
BMC Oral Health	101088684	England	eng	2001	9999	Research articles	986	986	10	0.010142	FALSE	0	0.0337079	0.0189873	0.0229008	0.0176991	0.0136519	0.126492	FALSE	0.0755726	0.0326872	0.0398135	0.0416498	0.0400682	2	20	172	975	161.5	18	173	957
BMC Palliat Care	101088685	England	eng	2002	9999	All articles	504	503	11	0.0218688	FALSE	0	0.0540541	0.040404	0.0340909	0.0245902	0.025	0.170634	FALSE	0.0672069	0.10136	0.045652	0.0482334	0.0400046	1	11	172	502	106	11	173	491
BMC Palliat Care	101088685	England	eng	2002	9999	Research articles	495	495	10	0.020202	FALSE	0	0.0540541	0.0425532	0.0348837	0.0247934	0.025	0.163115	FALSE	0.0672069	0.0779139	0.0468821	0.0389229	0.0400046	1	10	173	495	116.5	10	174	485
BMC Pediatr	100967804	England	eng	2001	9999	All articles	1565	1564	10	0.00639386	FALSE	0	0.00913242	0.00943396	0.0137615	0.0126263	0.00963391	0.0933411	FALSE	0.0106148	0.020405	0.0261062	0.0437513	0.0444236	1	10	237	1547	225	9	237	1538
BMC Pediatr	100967804	England	eng	2001	9999	Research articles	1537	1537	9	0.00585556	FALSE	0	0.00913242	0.00966184	0.0138889	0.0103359	0.00787402	0.0797411	FALSE	0.0106148	0.0102169	0.0219025	0.0305016	0.02731	1	9	237	1537	225	9	237.5	1528
BMC Pharmacol Toxicol	101590449	England	eng	2012	9999	All articles	364	362	4	0.0110497	FALSE	0	0.0238095	0.0322581	0.0361446	0.0227273	0.0344828	0.038541	FALSE	0	0.0112654	0.0386144	0.00720663	0.0224924	2	8	154	352	91.5	8	155	344
BMC Pharmacol Toxicol	101590449	England	eng	2012	9999	Research articles	358	358	4	0.0111732	FALSE	0	0.0238095	0.0327869	0.037037	0.0227273	0.0348837	0.0325262	FALSE	0	0.0112972	0.0254071	0.00720663	0.0140822	2	8	155	348	91.5	8	157	340
BMC Plant Biol	100967807	England	eng	2001	9999	All articles	1813	1813	9	0.00496415	FALSE	0	0.00986842	0.00769231	0.018797	0.0105263	0.0116086	0.163885	FALSE	0.0463452	0.029989	0.0510849	0.0542951	0.0910568	3	27	145	1757	165	27	144	1730
BMC Plant Biol	100967807	England	eng	2001	9999	Research articles	1784	1784	9	0.00504484	FALSE	0	0.00996678	0.00784314	0.019084	0.0106952	0.0118243	0.157232	FALSE	0.0431787	0.0216825	0.0505804	0.0524955	0.0856307	3	27	146	1740	165	27	146	1713
BMC Pregnancy Childbirth	100967799	England	eng	2001	9999	All articles	2254	2254	25	0.0110914	FALSE	0	0.0219178	0.0179949	0.0269663	0.00976562	0.00736648	0.17495	FALSE	0.0885849	0.094772	0.0847193	0.0460582	0.0580728	1	25	242	2218	197	25	242	2193
BMC Pregnancy Childbirth	100967799	England	eng	2001	9999	Research articles	2217	2217	25	0.0112765	FALSE	0	0.0222841	0.0182768	0.0277778	0.00986193	0.00746269	0.166816	FALSE	0.0856423	0.0854359	0.0670377	0.0415049	0.04848	1	25	243	2192	197	25	244	2167
BMC Psychiatry	100968559	England	eng	2001	9999	All articles	2014	2014	15	0.00744786	FALSE	0	0.0126183	0.0177384	0.00959233	0.0124688	0.0116822	0.175768	FALSE	0.0599212	0.0789991	0.0674203	0.0517459	0.0738934	2	30	176.5	2010	159.5	30	177	1980
BMC Psychiatry	100968559	England	eng	2001	9999	Research articles	1978	1978	15	0.00758342	FALSE	0	0.0127796	0.018018	0.00968523	0.0127551	0.0120192	0.167998	FALSE	0.0545941	0.0728744	0.0568371	0.0394723	0.0662606	2	30	178	1978	159.5	30	178	1948
BMC Psychol	101627676	England	eng	2013	9999	All articles	300	300	5	0.0166667	FALSE	0	0.0434783	0.0333333	0.0487805	0.0322581	0.021978	0.0787163	FALSE	0.0315598	0.0356221	0.0044843	0.0545715	0.00643741	3	5	158.5	300	168	5	158	295
BMC Psychol	101627676	England	eng	2013	9999	Research articles	293	293	5	0.0170648	FALSE	0	0.0444444	0.0350877	0.05	0.0322581	0.0224719	0.0712564	FALSE	0.00829817	0.0338207	0.00460829	0.0545715	0.00652136	3	5	160	293	168	5	159.5	288
BMC Public Health	100968562	England	eng	2001	9999	All articles	6725	6723	33	0.00490852	FALSE	0	0.00681302	0.00563154	0.0167286	0.012869	0.00340522	0.197921	FALSE	0.0740569	0.0826071	0.117853	0.0984443	0.0722891	1	33	182	6507	195.5	10	182	6497
BMC Public Health	100968562	England	eng	2001	9999	Research articles	6609	6608	32	0.00484262	FALSE	0	0.00686499	0.00491803	0.0174588	0.0130669	0.0034384	0.18801	FALSE	0.0660159	0.0681646	0.0931178	0.088965	0.0679884	1	32	183	6422	196	9	183	6413
BMC Pulm Med	100968563	England	eng	2001	9999	All articles	1030	1030	12	0.0116505	FALSE	0	0.0180723	0.0168539	0.0182648	0.0203046	0.0111111	0.133322	FALSE	0.0347877	0.0546426	0.0591486	0.0458821	0.0348129	1	12	169	1022	163	12	169	1010
BMC Pulm Med	100968563	England	eng	2001	9999	Research articles	1011	1011	12	0.0118694	FALSE	0	0.0181818	0.0172414	0.0185185	0.0154639	0.0114504	0.12091	FALSE	0.0294658	0.0385641	0.0453988	0.0329593	0.0217679	1	12	170	1011	163	12	170	999
BMC Res Notes	101462768	England	eng	2008	9999	All articles	3879	3876	17	0.00438596	FALSE	0	0.00841346	0.00583658	0.011583	0.0118662	0.00847458	0.120471	FALSE	0.037102	0.0255867	0.0585831	0.0826291	0.0815574	2	18	120	3870	86	18	120	3852
BMC Res Notes	101462768	England	eng	2008	9999	Research articles	3836	3833	17	0.00443517	FALSE	0	0.00847458	0.00592885	0.0117493	0.0119956	0.00855746	0.113621	FALSE	0.0368577	0.0234234	0.05042	0.0783376	0.0773139	2	18	121	3832	86	18	121	3814
BMC Struct Biol	101088689	England	eng	2001	2019	All articles	77	77	2	0.025974	FALSE	0	0.0869565	0.111111	0.111111	0.105263	0.25	0.0519015	FALSE	0.0391145	0.082	9.93033e-17	0.0452941	0.0823529	20	10	116.5	74	5	7	124	67
BMC Struct Biol	101088689	England	eng	2001	2019	Research articles	73	73	2	0.0273973	FALSE	0	0.0454545	0.117647	0.111111	0.0555556	0.142857	0.0141596	FALSE	3.33104e-17	0.0497685	9.93033e-17	5.6205e-17	0	5	2	122	70		0	122	70
BMC Surg	100968567	England	eng	2001	9999	All articles	672	671	10	0.0149031	FALSE	0	0.0314961	0.05	0.0294118	0.0173913	0.0187793	0.113359	FALSE	0.0585973	0.026091	0.0540219	0.0164263	0.0444061	1	10	147	668	121.5	10	147.5	658
BMC Surg	100968567	England	eng	2001	9999	Research articles	656	656	10	0.0152439	FALSE	0	0.0325203	0.0273973	0.0294118	0.0176991	0.0189573	0.100265	FALSE	0.0341513	0.00205339	0.0540219	0.00906605	0.0366645	1	10	149	655	121.5	10	149	645
BMC Syst Biol	101301827	England	eng	2007	2019	All articles	593	593	9	0.0151771	FALSE	0	0.0229008	0.0230769	0.0205479	0.0342466	0.05	0.115235	FALSE	0.0365224	0.0502155	0.0371803	0.0783339	0.0675612	2	18	169	347	147	9	169	338
BMC Syst Biol	101301827	England	eng	2007	2019	Research articles	575	575	9	0.0156522	FALSE	0	0.0230769	0.023622	0.020979	0.035461	0.0588235	0.0958494	FALSE	0.0366765	0.0408463	0.0326259	0.05651	0.0126561	1	9	170	341	147	9	170	332
BMC Urol	100968571	England	eng	2001	9999	All articles	570	570	8	0.0140351	FALSE	0	0.0325203	0.0422535	0.0247934	0.0258621	0.0215827	0.124185	FALSE	0.0517861	0.0359536	0.0971365	0.0374061	0.0241965	1	8	194	570	221	8	194	562
BMC Urol	100968571	England	eng	2001	9999	Research articles	562	562	7	0.0124555	FALSE	0	0.0327869	0.0428571	0.0258621	0.026087	0.0215827	0.117611	FALSE	0.0521956	0.0324266	0.0876046	0.026309	0.0241965	3	15	194.5	562	250	15	194	547
BMC Vet Res	101249759	England	eng	2005	9999	All articles	1897	1897	18	0.00948867	FALSE	0	0.0385852	0.0206186	0.0125	0.0167064	0.00840336	0.166335	FALSE	0.108707	0.0688368	0.0560347	0.059416	0.0550582	1	18	188	1894	82.5	18	189	1876
BMC Vet Res	101249759	England	eng	2005	9999	Research articles	1871	1871	18	0.00962052	FALSE	0	0.0354839	0.0212014	0.0126582	0.0146341	0.00845666	0.16109	FALSE	0.108289	0.0475009	0.051742	0.052318	0.0511052	1	18	189	1871	82.5	18	191	1853
BMC Womens Health	101088690	England	eng	2001	9999	All articles	707	707	12	0.0169731	FALSE	0	0.0165289	0.027027	0.0147059	0.0582524	0.0117647	0.0632494	FALSE	0.0208155	0.0169815	0.0104026	0.0655227	0.0100991	1	12	274	694		0	274	694
BMC Womens Health	101088690	England	eng	2001	9999	Research articles	701	701	12	0.0171184	FALSE	0	0.0168067	0.0277778	0.0148148	0.0582524	0.0118343	0.0604616	FALSE	0.0165079	0.00252525	0.00351694	0.0655227	0.010286	1	12	274	689		0	274	689
BMJ	8900488	England	eng	1988	9999	All articles	14610	13909	767	0.0551442	FALSE	0	0.0600369	0.0563196	0.0638953	0.0703671	0.0830577	0.432922	TRUE	0.354737	0.383722	0.327145	0.305976	0.332518	1	767		0		0		0
BMJ	8900488	England	eng	1988	9999	Research articles	891	883	19	0.0215176	FALSE	0	0.0240385	0.0426829	0.0254777	0.0308642	0.0572917	0.155781	FALSE	0.0507166	0.06322	0.0580608	0.05338	0.0612972	1	19		0		0		0
BMJ Case Rep	101526291	England	eng	2008	9999	All articles	10305	10235	44	0.00429897	FALSE	0	0.00351936	0.00923077	0.0120482	0.016108	0.00557461	0.22931	FALSE	0.119794	0.133342	0.142893	0.162372	0.125801	1	44		0		0		0
BMJ Case Rep	101526291	England	eng	2008	9999	Research articles	7887	7886	28	0.0035506	FALSE	0	0.00320513	0.0057377	0.00471063	0.00690052	0.00584795	0.17005	FALSE	0.082994	0.0877505	0.0929489	0.0925957	0.0883168	1	28		0		0		0
BMJ Clin Evid	101294314	England	eng	2006	2016	All articles	89	89	3	0.0337079	FALSE	0	0.0422535	0.111111				0.0360233	FALSE	0.0391933	0.0263158				1	3		0		0		0
BMJ Clin Evid	101294314	England	eng	2006	2016	Research articles	89	89	3	0.0337079	FALSE	0	0.0422535	0.111111				0.0360233	FALSE	0.0391933	0.0263158				1	3		0		0		0
BMJ Evid Based Med	101719009	England	eng	1995	9999	All articles	686	676	25	0.0369822	FALSE	0	0.00595238	0.0301205	0.0314961	0.10989	0.0967742	0.174491	FALSE	5.05098e-17	0.102196	0.0983398	0.151928	0.149168	1	25	6	5		0	6	5
BMJ Evid Based Med	101719009	England	eng	1995	9999	Research articles	96	96	7	0.0729167	FALSE	2	0.125	0.285714	0.16	0.227273	0.0882353	0.171136	FALSE	7.96464e-17	0.113712	0.117209	0.13156	0.0857633	1	7		0		0		0
BMJ Glob Health	101685275	England	eng	2016	9999	All articles	962	922	13	0.0140998	FALSE	0		0.0425532	0.0348837	0.034965	0.0189189	0.180843	FALSE		0.0547617	0.0678523	0.116755	0.11616	3	38	94	915	88.5	36	94	879
BMJ Glob Health	101685275	England	eng	2016	9999	Research articles	740	736	13	0.017663	FALSE	0		0.04	0.0342466	0.039823	0.0242215	0.161558	FALSE		0.0391341	0.0661956	0.107053	0.0966498	1	13	101	733	97	13	101	720
BMJ Health Care Inform	101745500	England	eng	2014	9999	All articles	184	184	23	0.125	TRUE	0	0.321429	0.290323	0.151515	0.230769	0.0566038	0.198912	FALSE	0.162683	0.181344	0.155597	0.132143	0.0443662	1	23	127.5	174	2	23	142	151
BMJ Health Care Inform	101745500	England	eng	2014	9999	Research articles	160	160	16	0.1	TRUE	0	0.25	0.185185	0.166667	0.103448	0.06	0.169162	FALSE	0.138117	0.159673	0.143868	0.0414947	0.0380237	1	16	143	151	150	15	141	136
BMJ Open	101552874	England	eng	2011	9999	All articles	13073	12739	31	0.00243347	FALSE	0	0.00487126	0.00447761	0.00424219	0.00358852	0.0038177	0.232432	FALSE	0.0797993	0.0860403	0.0996505	0.0957693	0.121054	2	62		0		0		0
BMJ Open	101552874	England	eng	2011	9999	Research articles	12725	12718	31	0.00243749	FALSE	0	0.00491228	0.0044843	0.00425039	0.00358852	0.00357995	0.232463	FALSE	0.0797972	0.0860896	0.0995326	0.0957693	0.121001	2	62		0		0		0
BMJ Open Gastroenterol	101660690	England	eng	2014	9999	All articles	211	207	12	0.057971	FALSE	0	0.107143	0.0952381	0.0888889	0.121212	0.0338983	0.158669	FALSE	0.0668917	0.0477384	0.187945	0.236757	0.020074	1	12	51	206	39.5	12	52	194
BMJ Open Gastroenterol	101660690	England	eng	2014	9999	Research articles	197	197	12	0.0609137	FALSE	0	0.107143	0.0952381	0.0888889	0.133333	0.0384615	0.161821	FALSE	0.0668917	0.0477384	0.187945	0.253476	0.0168183	1	12	51	196	39.5	12	52	184
BMJ Open Qual	101710381	England	eng	2017	9999	All articles	374	370	5	0.0135135	FALSE	0			0.0405405	0.0413223	0.0228571	0.0554249	FALSE			0.0297566	0.0273379	0.0309869	2	10	195.5	368	218	10	195	358
BMJ Open Qual	101710381	England	eng	2017	9999	Research articles	341	341	5	0.0146628	FALSE	0			0.0434783	0.0434783	0.0254777	0.0567553	FALSE			0.0282009	0.0271014	0.0341586	2	10	196	341	218	10	196	331
BMJ Qual Saf	101546984	England	eng	2011	9999	All articles	758	754	18	0.0238727	FALSE	0	0.037037	0.0246914	0.0316456	0.041958	0.0448718	0.203246	FALSE	0.115185	0.0802603	0.0991118	0.0852126	0.0685362	1	18	143.5	514	5	5	144	509
BMJ Qual Saf	101546984	England	eng	2011	9999	Research articles	444	444	9	0.0202703	FALSE	0	0.0416667	0.0333333	0.0481928	0.0421053	0.0384615	0.157268	FALSE	0.0686638	0.0519903	0.0709022	0.0788743	0.045518	2	18	151	409	145.5	18	151	391
BMJ Sex Reprod Health	101715577	England	eng	2001	9999	All articles	444	423	18	0.0425532	FALSE	0	0.103896	0.05	0.0606061	0.0566038	0.0655738	0.204888	FALSE	0.109044	0.102116	0.0968	0.116524	0.0756926	1	18	167	261	12	14	175	247
BMJ Sex Reprod Health	101715577	England	eng	2001	9999	Research articles	188	188	12	0.0638298	FALSE	0	0.0789474	0.0909091	0.0833333	0.0681818	0.108108	0.148072	FALSE	0.0728982	0.0452582	0.0650389	0.110226	0.0796614	1	12	215	162	215	10	215	152
BMJ Support Palliat Care	101565123	England	eng	2011	9999	All articles	656	651	14	0.0215054	FALSE	0	0.0357143	0.0519481	0.0289855	0.049505	0.0254237	0.169242	FALSE	0.135971	0.0620323	0.0108089	0.0544105	0.0961789	1	14	141	521	135	13	141	508
BMJ Support Palliat Care	101565123	England	eng	2011	9999	Research articles	579	579	12	0.0207254	FALSE	0	0.0382166	0.047619	0.0307692	0.0588235	0.0287081	0.164138	FALSE	0.135164	0.0435717	0.0112972	0.0574911	0.0922033	1	12	153	465	135	11	153.5	454
Body Image	101222431	Netherlands	eng	2004	9999	All articles	410	410	28	0.0682927	FALSE	0	0.0833333	0.0978261	0.0769231	0.0666667	0.0967742	0.279014	FALSE	0.11031	0.124614	0.0873543	0.140158	0.178013	1	28	187	405	100	28	190	377
Body Image	101222431	Netherlands	eng	2004	9999	Research articles	404	404	28	0.0693069	FALSE	0	0.0704225	0.0978261	0.0779221	0.0675676	0.1	0.275235	FALSE	0.103488	0.124614	0.0876361	0.137279	0.178405	1	28	187	404	100	28	190	376
Bol Asoc Med P R	7505267	Puerto Rico	eng;spa	1903	9999	All articles	97	96	5	0.0520833	FALSE	0	0.0925926	0.0731707	1			0.164012	FALSE	0.145345	0.125509	0			2	10		0		0		0
Bol Asoc Med P R	7505267	Puerto Rico	eng;spa	1903	9999	Research articles	88	87	5	0.0574713	FALSE	0	0.1	0.0833333	1			0.159825	FALSE	0.148542	0.105886	0			2	10		0		0		0
Bol Med Hosp Infant Mex	0414106	Mexico	eng;spa	1944	9999	All articles	269	268	10	0.0373134	FALSE	0	0.112903	0.078125	0.0701754	0.0930233	0.0952381	0.19231	FALSE	0.214942	0.0548595	0.100756	0.0461404	0.0550583	1	10	38	182	7	8	41.5	174
Bol Med Hosp Infant Mex	0414106	Mexico	eng;spa	1944	9999	Research articles	222	222	9	0.0405405	FALSE	0	0.133333	0.0784314	0.0888889	0.097561	0.1	0.178189	FALSE	0.210096	0.0349383	0.0935937	0.0468594	0.0558952	2	13	55	141	8	11	63	130
Bone	8504048	United States	eng	1985	9999	All articles	1605	1603	20	0.0124766	FALSE	0	0.019337	0.0176056	0.018797	0.0508982	0.0140056	0.19697	FALSE	0.0712805	0.10388	0.0708015	0.0819868	0.0777889	2	40	114	1561	69	39	115	1522
Bone	8504048	United States	eng	1985	9999	Research articles	1506	1506	19	0.0126162	FALSE	0	0.019943	0.0197628	0.0200803	0.0507937	0.0118343	0.182516	FALSE	0.0700324	0.0823519	0.0554233	0.0787854	0.066247	1	19	116	1504	32	19	117	1485
Bone Joint J	101599229	England	eng	2013	9999	All articles	1423	1403	90	0.0641483	FALSE	0	0.0824742	0.0635452	0.0695971	0.0620155	0.0496454	0.260169	FALSE	0.110762	0.120359	0.112413	0.142121	0.127591	1	90	138	485	0	33	145.5	452
Bone Joint J	101599229	England	eng	2013	9999	Research articles	1286	1286	31	0.0241058	FALSE	0	0.0441176	0.0251799	0.0202429	0.0254237	0.0355731	0.241265	FALSE	0.102698	0.110731	0.0917702	0.104723	0.101707	1	31	147	448	125	11	147	437
Bone Marrow Transplant	8702459	England	eng	1986	9999	All articles	1660	1612	53	0.0328784	FALSE	0	0.0474684	0.0536723	0.0463768	0.0458015	0.0507463	0.329672	FALSE	0.203395	0.205788	0.228747	0.139576	0.238164	1	53	98	1121	100.5	40	97	1081
Bone Marrow Transplant	8702459	England	eng	1986	9999	Research articles	899	899	40	0.0444939	FALSE	0	0.0555556	0.0987654	0.0685714	0.0827068	0.0704225	0.299657	FALSE	0.189205	0.145498	0.202735	0.109897	0.231044	1	40	108.5	856	100.5	40	109	816
Bosn J Basic Med Sci	101200947	Bosnia and Herzegovina	eng	1998	9999	All articles	255	255	7	0.027451	FALSE	0	0.0408163	0.0408163	0.0612245	0.0588235	0.0701754	0.0991492	FALSE	0.0413835	0.0402674	0.046903	0.0371493	0.040293	1	7	39	255	19	7	39	248
Bosn J Basic Med Sci	101200947	Bosnia and Herzegovina	eng	1998	9999	Research articles	247	247	6	0.0242915	FALSE	0	0.0425532	0.0408163	0.0638298	0.06	0.0740741	0.093008	FALSE	0.0103791	0.0402674	0.0449384	0.034248	0.0386413	4	18	39	247	19.5	18	40	229
Br Dent J	7513219	England	eng	1903	9999	All articles	2788	2137	78	0.0364998	FALSE	0	0.0391645	0.0548628	0.035545	0.0389908	0.10303	0.298852	FALSE	0.143896	0.172485	0.163428	0.165805	0.251517	1	78		0		0		0
Br Dent J	7513219	England	eng	1903	9999	Research articles	1066	918	12	0.0130719	FALSE	0	0.025	0.0277778	0.0315789	0.0264901	0.0295359	0.244981	FALSE	0.114476	0.133306	0.14229	0.0995678	0.217492	1	12		0		0		0
Br J Anaesth	0372541	England	eng;fre;ger	1923	9999	All articles	2166	2138	33	0.015435	FALSE	0	0.0204545	0.0207852	0.0228833	0.021978	0.0268097	0.254269	FALSE	0.110901	0.138142	0.141059	0.179397	0.144455	1	33	71	767	56	8	73	759
Br J Anaesth	0372541	England	eng;fre;ger	1923	9999	Research articles	1039	1037	20	0.0192864	FALSE	0	0.0247525	0.032967	0.0328638	0.0278884	0.037037	0.196986	FALSE	0.0689388	0.0711538	0.0802455	0.141393	0.115674	1	20	123	427	102	7	125	420
Br J Biomed Sci	9309208	England	eng	1993	9999	All articles	201	196	7	0.0357143	FALSE	0	0.105263	0.0789474	0.0555556	0.0697674	0.0731707	0.1749	FALSE	0.121231	0.0409584	0.0162983	0.139271	0.0743461	1	7		0		0		0
Br J Biomed Sci	9309208	England	eng	1993	9999	Research articles	137	137	6	0.0437956	FALSE	0	0.125	0.0714286	0.0666667	0.12	0.0909091	0.145221	FALSE	0.0975551	0.0298933	0.0190985	0.0860239	0.0324074	1	6		0		0		0
Br J Cancer	0370635	England	eng	1947	9999	All articles	2161	2159	13	0.00602131	FALSE	0	0.0168856	0.0117096	0.0134228	0.0111607	0.0164474	0.179583	FALSE	0.0949504	0.0804339	0.0594601	0.0975398	0.074382	1	13	111	1808	109	11	111	1797
Br J Cancer	0370635	England	eng	1947	9999	Research articles	1897	1896	12	0.00632911	FALSE	0	0.0186335	0.0132626	0.0145278	0.0135135	0.0197628	0.14985	FALSE	0.0771709	0.0633792	0.05548	0.063623	0.0452149	3	12	113	1738	117.5	12	113	1726
Br J Clin Pharmacol	7503323	England	eng	1974	9999	All articles	1530	1515	15	0.00990099	FALSE	0	0.0222222	0.0234899	0.0167224	0.0159236	0.0149701	0.184396	FALSE	0.0740332	0.0838716	0.078256	0.0721186	0.0608361	2	30	116	1497	67.5	28	116	1469
Br J Clin Pharmacol	7503323	England	eng	1974	9999	Research articles	1248	1248	10	0.00801282	FALSE	0	0.0218341	0.024	0.0203252	0.0193798	0.0150943	0.161578	FALSE	0.0544783	0.0684242	0.0614776	0.0555808	0.0456511	4	40	125	1241	125	40	125	1201
Br J Clin Psychol	8105533	England	eng	1981	9999	All articles	145	143	6	0.041958	FALSE	0	0.0740741	0.107143	0.0967742	0.0645161	0.0769231	0.0940759	FALSE	0.0335508	0.0896215	0.0371364	0.00595238	0.0180119	1	6	160	1		0	160	1
Br J Clin Psychol	8105533	England	eng	1981	9999	Research articles	141	141	5	0.035461	FALSE	0	0.0740741	0.0740741	0.0967742	0.0666667	0.0769231	0.0874396	FALSE	0.0335508	0.0584071	0.0371364	0.00598802	0.0180119	1	5	160	1		0	160	1
Br J Community Nurs	9815827	England	eng	199u	9999	All articles	1007	995	66	0.0663317	FALSE	0	0.0673575	0.0684211	0.0689655	0.0742574	0.0628019	0.380081	TRUE	0.241045	0.253296	0.252747	0.310391	0.244212	1	66		0		0		0
Br J Community Nurs	9815827	England	eng	199u	9999	Research articles	454	454	48	0.105727	TRUE	1	0.113208	0.125	0.153846	0.142857	0.0549451	0.22412	FALSE	0.148395	0.103453	0.110199	0.188439	0.0851537	1	48		0		0		0
Br J Dermatol	0004041	England	eng	1951	9999	All articles	3946	3891	63	0.0161912	FALSE	0	0.0194175	0.0133929	0.0220674	0.0182927	0.0146879	0.353451	FALSE	0.174063	0.169743	0.190159	0.187493	0.206241	1	63		0		0		0
Br J Dermatol	0004041	England	eng	1951	9999	Research articles	1263	1263	42	0.0332542	FALSE	0	0.029703	0.0238095	0.045977	0.0367347	0.0368852	0.272032	FALSE	0.126506	0.0935726	0.132149	0.122598	0.152731	1	42		0		0		0
Br J Dev Psychol	8308022	England	eng	1983	9999	All articles	219	216	6	0.0277778	FALSE	0	0.0434783	0.025	0.0444444	0.0434783	0.0512821	0.0904883	FALSE	0.0932785	1.03101e-16	0.0436364	0.0165682	0.0222067	1	6		0		0		0
Br J Dev Psychol	8308022	England	eng	1983	9999	Research articles	202	202	5	0.0247525	FALSE	0	0.0540541	0.025641	0.047619	0.0444444	0.0512821	0.0696251	FALSE	0.0283317	0	0.00793651	0.0166602	0.0222067	2	10		0		0		0
Br J Educ Psychol	0370636	England	eng	1931	9999	All articles	221	221	5	0.0226244	FALSE	0	0.0833333	0.0789474	0.0487805	0.0769231	0.0447761	0.109481	FALSE	0.0248563	0.0306327	0.00689655	0.0834635	0.0378641	1	5	178	2		0	178	2
Br J Educ Psychol	0370636	England	eng	1931	9999	Research articles	215	215	5	0.0232558	FALSE	0	0.0588235	0.0540541	0.0487805	0.0540541	0.030303	0.100974	FALSE	0.0168018	0.015621	0.00689655	0.0604051	0.0297378	1	5	349	1		0	349	1
Br J Gen Pract	9005323	England	eng	1990	9999	All articles	2109	2082	87	0.0417867	FALSE	0	0.0431267	0.0383693	0.0363636	0.0528967	0.0393873	0.294213	FALSE	0.155376	0.135287	0.169583	0.153595	0.161384	1	87	78	502		0	78	502
Br J Gen Pract	9005323	England	eng	1990	9999	Research articles	510	510	18	0.0352941	FALSE	0	0.05	0.0485437	0.0673077	0.07	0.0485437	0.241074	FALSE	0.111444	0.107095	0.112442	0.114978	0.103207	1	18	85	404	83.5	18	85	386
Br J Haematol	0372544	England	eng	1955	9999	All articles	2760	2727	29	0.0106344	FALSE	0	0.012024	0.012024	0.0160643	0.0148423	0.0115607	0.284243	FALSE	0.10707	0.11208	0.123379	0.120994	0.139791	1	29	69	1227	46.5	16	69	1211
Br J Haematol	0372544	England	eng	1955	9999	Research articles	1442	1442	19	0.0131761	FALSE	0	0.0157233	0.0159744	0.0232558	0.0337553	0.014652	0.238804	FALSE	0.0911897	0.0971192	0.106318	0.0876858	0.088925	1	19	70	1162	75	17	70	1145
Br J Health Psychol	9605409	England	eng	1996	9999	All articles	283	283	11	0.0388693	FALSE	0	0.0535714	0.0517241	0.0727273	0.0491803	0.0377358	0.1535	FALSE	0.058401	0.0370731	0.0591764	0.0567652	0.0437782	1	11	203	2		0	203	2
Br J Health Psychol	9605409	England	eng	1996	9999	Research articles	265	265	11	0.0415094	FALSE	0	0.0566038	0.0545455	0.0784314	0.0526316	0.0408163	0.140228	FALSE	0.0518471	0.027184	0.0563776	0.0413722	0.0424754	1	11	203	2		0	203	2
Br J Hist Sci	0144554	England	eng	1962	9999	All articles	134	133	3	0.0225564	FALSE	0	0.0384615	0.0833333	0.0769231	0.0740741	0.0666667	0.0806787	FALSE	7.18671e-17	0.04	0.078125	0.0641975	0.062212	2	6		0		0		0
Br J Hist Sci	0144554	England	eng	1962	9999	Research articles	118	118	3	0.0254237	FALSE	0	0.0555556	0.047619	0.0833333	0.08	0.0666667	0.0645161	FALSE	4.38246e-17	0	0.056926	0.0709877	0.062212	2	6		0		0		0
Br J Hosp Med (Lond)	101257109	England	eng	2005	9999	All articles	1275	1236	60	0.0485437	FALSE	0	0.0502092	0.053719	0.045082	0.0491803	0.0449438	0.171367	FALSE	0.11095	0.106311	0.113668	0.0850839	0.105053	1	60		0		0		0
Br J Hosp Med (Lond)	101257109	England	eng	2005	9999	Research articles	429	428	18	0.0420561	FALSE	0	0.0595238	0.037037	0.0375	0.0365854	0.039604	0.112115	FALSE	0.062414	0.0760271	0.0586353	0.0541326	0.0706333	1	18		0		0		0
Br J Math Stat Psychol	0004047	England	eng	1965	9999	All articles	130	129	6	0.0465116	FALSE	0	0.0869565	0.105263	0.12	0.08	0.0810811	0.188561	FALSE	0.0338558	0.0192308	0.0566123	0.0172414	0.0853432	2	7	267	2	244	1	290	1
Br J Math Stat Psychol	0004047	England	eng	1965	9999	Research articles	125	125	6	0.048	FALSE	0	0.0909091	0.105263	0.0833333	0.08	0.0857143	0.184663	FALSE	0.0350404	0.0192308	0.0293843	0.0172414	0.072205	2	7	267	2	244	1	290	1
Br J Neurosurg	8800054	England	eng	1987	9999	All articles	1008	982	20	0.0203666	FALSE	0	0.0362694	0.0444444	0.0365854	0.032967	0.0194805	0.141596	FALSE	0.0593528	0.0597001	0.0440194	0.0474931	0.0707388	1	20		0		0		0
Br J Neurosurg	8800054	England	eng	1987	9999	Research articles	869	868	7	0.00806452	FALSE	0	0.0243902	0.0446429	0.0140845	0.025641	0.0170068	0.125267	FALSE	0.0427156	0.0383396	0.0268721	0.0417904	0.0669061	5	35		0		0		0
Br J Nurs	9212059	England	eng	1992	9999	All articles	2303	2270	111	0.0488987	FALSE	0	0.0516854	0.0506912	0.0494624	0.0563991	0.0494624	0.371581	TRUE	0.294988	0.287479	0.264954	0.235197	0.236109	2	222		0		0		0
Br J Nurs	9212059	England	eng	1992	9999	Research articles	1390	1382	96	0.0694645	FALSE	0	0.0779221	0.0588235	0.0733333	0.0719178	0.0756579	0.288736	FALSE	0.175023	0.196559	0.245307	0.18491	0.185988	1	96		0		0		0
Br J Nutr	0372547	England	eng	1947	9999	All articles	1885	1884	25	0.0132696	FALSE	0	0.0191898	0.0120968	0.0234114	0.0123077	0.0237288	0.217077	FALSE	0.0941505	0.127696	0.0771893	0.0606085	0.0837416	1	25		0		0		0
Br J Nutr	0372547	England	eng	1947	9999	Research articles	1755	1755	24	0.0136752	FALSE	0	0.0202703	0.0130435	0.0211268	0.0138889	0.0250896	0.204976	FALSE	0.0858335	0.112309	0.0666313	0.0415004	0.0725166	1	24		0		0		0
Br J Ophthalmol	0421041	England	eng	1917	9999	All articles	1633	1619	23	0.0142063	FALSE	0	0.0184615	0.0255591	0.0290323	0.022293	0.0308123	0.26496	FALSE	0.0846192	0.0990535	0.142541	0.123625	0.151807	1	23	110	1490	79	23	110	1467
Br J Ophthalmol	0421041	England	eng	1917	9999	Research articles	1595	1594	23	0.0144291	FALSE	0	0.0126183	0.0163399	0.0292208	0.022508	0.03125	0.262516	FALSE	0.0823874	0.0946304	0.14228	0.122627	0.150452	1	23	110	1488	79	23	110	1465
Br J Oral Maxillofac Surg	8405235	Scotland	eng	1984	9999	All articles	1432	1431	45	0.0314465	FALSE	0	0.0441767	0.0433437	0.0408163	0.057377	0.0220588	0.213502	FALSE	0.0822805	0.10139	0.13941	0.130199	0.0967084	1	45	160	1401	80.5	44	163	1357
Br J Oral Maxillofac Surg	8405235	Scotland	eng	1984	9999	Research articles	922	922	32	0.0347072	FALSE	0	0.0478723	0.0325581	0.0625	0.0440252	0.0326087	0.173213	FALSE	0.0780924	0.0772937	0.0887666	0.110611	0.0689467	1	32	200	921	98	31	202	890
Br J Pharmacol	7502536	England	eng	1968	9999	All articles	1764	1732	28	0.0161663	FALSE	0	0.0202703	0.0116279	0.0289855	0.0151515	0.0253521	0.141693	FALSE	0.0740779	0.0258182	0.0865261	0.0556136	0.0825257	1	28	146	1651	98.5	2	146	1649
Br J Pharmacol	7502536	England	eng	1968	9999	Research articles	1642	1642	26	0.0158343	FALSE	0	0.0189573	0.012	0.0306748	0.0129032	0.0209581	0.130295	FALSE	0.0649236	0.0250858	0.0819067	0.0432364	0.0717287	1	26	147	1615	98.5	2	147	1613
[truncated: 9,174 more rows]
