# Supplementary material for: A survey of biomedical journals to detect editorial bias and nepotistic behavior
Source: PLoS Biol. 2021 Nov 23;19(11):e3001133. doi: 10.1371/journal.pbio.3001133 (PMC8610247; doi:10.1371/journal.pbio.3001133)
Supplement: S3 Table — Journals are considered as outliers if they have a PPMP or a Gini index higher than the 95th percentile, among the journals in the US NLM catalog having at least one Broad Subject term and having published at least 50 signed articles between 2015 and 2019. NLM, National Library of Medicine. (XLSX) [file pbio.3001133.s011.xlsx]

## Sheet: Feuil1
		100 outlier journals randomly selected from the principal analysis Indices are computed for all articles			100 outlier journals randomly selected from the principal analysis indices are computed for research articles
		Total	None of the most prolific authors on the editorial board	At least one of the most prolific authors on the editorial board	Total	None of the most prolific authors on the editorial board	At least one of the most prolific authors on the editorial board
		(N=100)*	(N=38)	(N=60)	(N=100)**	(N=38)	(N=61)
Startup year
	Median [IQR]	1990 [1976 – 2001]	1984 [1973 – 1998]	1994 [1982 – 2002]	1990 [1971 – 2001]	1992 [1968 – 2000]	1988 [1973.5 – 2000]
	Range	1879 – 2013	1879 – 2009	1905 – 2013	1879 – 2015	1879 – 2014	1936 – 2015
	Imprecise
Number of articles
	Median [IQR]	425 [202 – 1015]	334 [132 – 906]	440 [243 – 1082]	346 [121 – 799]	447 [126 – 1040]	329 [123 – 665]
	Range	50.0 – 12584	52.0 – 12584	50.0 – 8075	58 – 17493	58 – 17493	64 – 1860
Number of articles with an author
	Median [IQR]	421 [197 – 1013]	331 [132 – 906]	436 [240 – 1065]	346 [121 – 799]	439 [126 – 1039]	329 [123 – 664]
	Range	50.0 – 12555	50.0 – 12555	50.0 – 8075	58 – 17493	58 – 17493	64 – 1859
Country
	United States	33 (33%)	14 (37%)	19 (32%)	34 (34%)	13 (34%)	20 (33%)
	UK	16 (16%)	3 (7.9%)	13 (22%)	5 (5%)	2 (5%)	3 (5%)
	Japan	10 (10%)	6 (16%)	3 (5.0%)	4 (4%)	1 (2%)	3 (5%)
	Germany	7 (7.0%)	2 (5.3%)	5 (8.3%)	4 (4%)	1 (2%)	3 (5%)
	Italy	6 (6.0%)	2 (5.3%)	4 (6.7%)	3 (3%)	0 (0%)	3 (5%)
	Other	28 (28%)	11 (29%)	16 (27%)	50 (50%)	21 (55%)	29 (48%)
Only initials of forename (for the most prolific author)
	No	87 (87%)	33 (87%)	53 (88%)	82 (82%)	30 (79%)	51 (83%)
	Yes	13 (13%)	5 (13%)	7 (12%)	18 (18%)	8 (21%)	10 (17%)
Only initials of forename ( % of all authors)
	Median [IQR]	0.407 [0.0246 – 5.47]	0.386 [0.0577 – 2.91]	0.499 [0.0185 – 7.91]	1 [0.1 – 8.7]	1.1 [0.1 – 4.2]	1.1 [0.1 – 12.2]
	Range	0.00 – 97.3	0.00 – 97.3	0.00 – 96.8	0 – 99.8	0 – 99.6	0 – 99.8
PPMP (%)
	Median [IQR]	10.9 [5.14 – 14.7]	11.1 [5.22 – 14.7]	10.9 [5.18 – 14.7]	9.4 [4.8 – 11.2]	8.9 [2.9 – 10.1]	9.7 [5.8 – 11.4]
	Range	0.729 – 34.8	0.729 – 34.8	0.966 – 23.8	0.7 – 38.5	0.7 – 38.5	1.9 – 20.9
Number of authors having published more than 10.6 % (all articles) or 8.8 % (Research article) of all articles
	0	45 (45%)	16 (42%)	28 (47%)	64 (64%)	29 (76%)	35 (57%)
	1	38 (38%)	10 (26%)	28 (47%)	30 (30%)	8 (21%)	21 (34%)
	2 or more	17 (17%)	12 (32%)	4 (6.7%)	6 (6.0%)	1 (2.6%)	5 (8.2%)
Number of articles for the most prolific author
	Median [IQR]	39.0 [22.8 – 60.8]	29.5 [20.2 – 59.2]	45.0 [25.0 – 63.5]	28 [15 – 44]	29.5 [15 – 48]	24 [15 – 39]
	Range	6.00 – 367	8.00 – 161	6.00 – 367	2 – 152	5 – 146	2 – 152
Gini index
	Median [IQR]	0.363 [0.266 – 0.408]	0.367 [0.292 – 0.410]	0.359 [0.244 – 0.408]	0.326 [0.219 – 0.352]	0.327 [0.205 – 0.351]	0.326 [0.23 – 0.351]
	Range	0.0740 – 0.717	0.130 – 0.717	0.0740 – 0.637	0.098 – 0.587	0.098 – 0.553	0.102 – 0.587
Position on the editoral board of the MPA
	No	38 (38%)	38 (100%)	0 (0.0%)	38 (38%)	38 (38%)	0 (0.0%)
	Yes	35 (35%)	0 (0.0%)	35 (58%)	44 (44%)	0 (0.0%)	44 (44%)
	Editor-in-Chief	25 (25%)	0 (0.0%)	25 (42%)	17 (17%)	0 (0.0%)	17 (17%)
	Composition not found	2 (2.0%)	0 (0%)	0 (0%)	1 (1%)	0 (0%)	0 (0%)
H-index of the MPA
	Median [IQR]	29.0 [13.0 – 50.0]	25.0 [11.0 – 35.0]	30.0 [14.5 – 53.0]	27 [13 – 55]	30 [15 – 56]	27 [11 – 53]
	Range	1.00 – 161	1.00 – 161	2.00 – 122	2 – 166	2 – 134	2 – 166
	Risk of homonyms	8 (8.0%)	5 (13%)	2 (3.3%)
	MPA not found	5 (5.0%)	2 (5.3%)	3 (5.0%)	1 (1%)	0 (0%)	0 (0%)
Journal impact factor (2014-2019)		87 (87%)	31 (82%)
	Median [IQR]	2.89 [1.54 – 4.82]	1.39 [0.951 – 3.07]	3.38 [2.04 – 5.34]	2.36 [1.36 – 3.57]	2.731 [1.541 – 5]	2.075 [1.281 – 3]
	Range	0.630 – 60.8	0.630 – 30.3	0.794 – 60.8	0.274 – 14.5	0.274 – 14.549	0.48 – 14.05
	(Missing)	46 (46%)	20 (53%)	24 (40%)	45 (45%)	20 (52%)	24 (39%)
Journal impact factor (2019)
	Median [IQR]	2.42 [1.29 – 4.95]	1.38 [1.07 – 3.02]	3.12 [1.73 – 5.53]	2.34 [1.18 – 3.86]	2.464 [1.058 – 6]	2.245 [1.184 – 4]
	Range	0.642 – 64.8	0.642 – 27.6	0.766 – 64.8	0.177 – 16.1	0.177 – 14.612	0.256 – 16.102
	(Missing)	44 (44%)	20 (53%)	22 (37%)	45 (45%)	20 (52%)	24 (39%)
Journal impact factor (2019) without self-citations
	Median [IQR]	2.15 [1.26 – 4.28]	1.28 [0.964 – 2.92]	2.44 [1.61 – 4.85]	2.07 [0.10 – 3.11]	2.34 [0.731 – 5]	1.987 [1 – 3]
	Range	0.495 – 63.9	0.582 – 26.8	0.495 – 63.9	0.13 – 14.7	0.127 – 13.621	0.209 – 14.659
	(Missing)	44 (44%)	20 (53%)	22 (37%)	45 (45%)	20 (52%)	24 (39%)
Self-citation ratio
	Median [IQR]	0.114 [0.0466 – 0.207]	0.0633 [0.0253 – 0.184]	0.128 [0.0501 – 0.206]	0.121 [0.084 – 0.201]	0.1 [0.068 – 0.157]	0.141 [0.089 – 0.232]
	Range	0.00 – 0.396	0.00 – 0.396	0.00 – 0.354	0.00 – 0.519	0.00 – 0.519	0.00 – 0.483
	(Missing)	44 (44%)	20 (53%)	22 (37%)	45 (45%)	20 (52%)	24 (39%)
Self-citing boost (%)
	Median [IQR]	12.9 [4.89 – 26.1]	6.76 [2.60 – 22.8]	14.6 [5.27 – 26.0]	13.8 [9.11 – 25.2]	11.5 [7.28 – 18.8]	16.4 [9.73 – 30.2]
	Range	0.00 – 65.6	0.00 – 65.6	0.00 – 54.7	0.00 – 108	0.00 – 108	0.00 – 93.3
	(Missing)	44 (44%)	20 (53%)	22 (37%)	46 (46%)	21 (55%)	24 (39%)
Article citation median
	Median [IQR]	1 [1 – 2.5]	1 [0 – 1.75]	2 [1 – 3]	1 [0 – 2]	1 [0 – 3]	1 [0 – 2]
	Range	0 – 42	0 – 20	0 – 42	0 – 10	0 – 10	0 – 8
	(Missing)	45 (45%)	20 (53%)	23 (38%)	45 (45%)	20 (52%)	24 (39%)
Skewness and non-article inflation (%)
	Median [IQR]	69.3 [49.6 – 97.4]	53.9 [35.2 – 88.2]	80.4 [54.8 – 99.4]	74.8 [45.5 – 118]	55.5 [33.0 – 88.8]	86.6 [58.0 – 132]
	Range	-2.60 – 266	-2.60 – 214	12.9 – 266	18.1 – 305	21.8 – 143	18.1 – 305
	(Missing)	56 (56%)	27 (71%)	27 (45%)	66 (66%)	26 (68%)	39 (64%)
Percentage of citable in gold open access (2017–2019)
	Median [IQR]	2.02 [0.465 – 8.03]	0.670 [0.00 – 4.86]	2.14 [1.04 – 11.4]	1.4 [0.0 – 9.9]	0.02 [0 – 0.118]	0.011 [0 – 0.323]
	Range	0.00 – 100	0.00 – 100	0.00 – 100	0 – 100	0 – 5.45	0 – 100
	(Missing)	44 (44%)	20 (53%)	22 (37%)	45 (45%)	20 (52%)	24 (39%)
Journal indexed in DOAJ
	No	95 (95%)	37 (97%)	56 (93%)	93 (93%)	38 (100%)	54 (89%)
	Yes	5 (5.0%)	1 (2.6%)	4 (6.7%)	7 (7%)	0 (0%)	7 (11%)
Median publication lag
	Median [IQR]	78.0 [39.0 – 98.5]	94.0 [51.5 – 117]	66.0 [36.5 – 84.5]	98 [60.75 – 109]	106 [94 – 127]	72 [51.375 – 102]
	Range	4.00 – 186	33.0 – 186	4.00 – 115	0 – 367	0 – 245	0 – 367
	(Missing)	69 (69%)	28 (74%)	39 (65%)	65 (65%)	25 (66%)	39 (64%)
Median publication lag (any MPA)
	Median [IQR]	59.0 [38.2 – 92.0]	76.0 [38.5 – 90.0]	45.5 [38.2 – 90.8]	52.5 [32.25 – 104]	105 [56 – 130]	44 [17 – 83]
	Range	6.00 – 212	6.00 – 212	14.5 – 120	0 – 150	0 – 150	0 – 128
	(Missing)	73 (73%)	29 (76%)	42 (70%)	68 (68%)	27 (71%)	40 (66%)
Median publication lag (without any MPA)
	Median [IQR]	79.5 [40.5 – 99.0]	94.8 [54.5 – 118]	63.0 [36.0 – 83.0]	98 [62.5 – 114]	106 [94 – 127]	74 [53.375 – 102]
	Range	4.00 – 184	33.0 – 184	4.00 – 115	0 – 368	0 – 245	0 – 368
	(Missing)	69 (69%)	28 (74%)	39 (65%)	65 (65%)	25 (66%)	39 (64%)
Median publication lag ratio (MPA / no MPA)		0.900 [0.665 - 1.16]	0.766 [0.610 - 1.08]
	Median [IQR]	0.900 [0.665 – 1.16]	0.766 [0.610 – 1.08]	0.900 [0.726 – 1.20]	0.769 [0.495 – 1]	0.905 [0.594 – 1]	0.722 [0.439 – 1]
	Range	0.133 – 3.18	0.133 – 1.18	0.265 – 3.18	0.015 – 2.181	0.437 – 2.181	0.015 – 2.167
	(Missing)	73 (73%)	29 (76%)	42 (70%)	71 (71%)	28 (74%)	42 (69%)
* For two journals (principal analyses), the position on the editorial board of the most prolific author could not be established. ** For one journal (sensitivity analyses), the position on the editorial board of the most prolific author could not be established.
